# Supplementary material for: Scoring Protein Relationships in Functional Interaction Networks Predicted from Sequence Data
Source: PLoS One. 2011 Apr 19;6(4):e18607. doi: 10.1371/journal.pone.0018607 (PMC3079720; doi:10.1371/journal.pone.0018607)
Supplement: Table S1 — # scores of functional interactions derived from sequence data. (XLS) [file pone.0018607.s001.xls]

## Sheet: CombinedSequenceDataScores
# Scores of Functional Interactions Derived from Sequence Data
Protein_acc1	Protein_acc2	Score derived from InterPro Hits	Score derived from Sequence Similarity	Combined score
O53858	P0A4V2	0.33	0	0.33
Q7DAI4	P64188	0.33	0	0.33
P66777	Q7D856	0.33	0	0.33
Q7D9P4	Q7D5X9	0.33	0	0.33
Q8VIZ2	P66781	0.974	0.221	0.98
P65165	Q7D622	0.33	0.164	0.44
O33189	P63677	0.33	0	0.33
O06426	P71972	0.33	0.213	0.473
Q7D7Z7	Q7D9X3	0.33	0	0.33
Q7D9T6	P95077	0.33	0	0.33
O53927	Q7D8X9	0.974	0	0.974
Q8VKB7	P65304	0.8	0	0.8
P63848	P64322	0.33	0	0.33
P71703	Q7DAG9	0.33	0	0.33
Q7D4Y3	O33209	0.33	0	0.33
Q11063	O53612	0.974	0.091	0.976
Q8VKS5	O53531	0.33	0	0.33
P0A4X0	O33292	0.33	0	0.33
P0A686	Q7D795	0.33	0	0.33
O06585	Q11150	0.8	0	0.8
Q11043	P71724	0.33	0	0.33
O07229	O53647	0.8	0	0.8
P65941	O53475	0.33	0	0.33
P0A532	O06589	0	0.052	0.052
Q8VJW6	Q8VJE4	0.33	0	0.33
Q8VIZ2	Q8VJV7	0.33	0	0.33
P71937	O33206	0.33	0	0.33
P63395	O53164	0.974	0.055	0.975
P0A5F9	O07806	0.33	0	0.33
Q8VJV7	Q7D8C4	0.33	0	0.33
O53780	P96384	0	0.099	0.099
Q8VIZ2	Q7D6F1	0.33	0.011	0.337
Q8VKR1	Q8VKQ9	0.33	0	0.33
Q7D5D8	Q7D644	0.33	0	0.33
O86342	P67436	0.999	0	0.999
Q8VIY0	Q8VKM4	0	0.121	0.121
O53454	O69692	0.33	0.065	0.374
P72047	O53149	0.8	0.086	0.817
P63456	P94995	0.8	0	0.8
Q7D7J1	Q7D8R4	0.8	0	0.8
Q8VK71	Q8VJ18	0.33	0	0.33
O53899	Q11157	0.33	0	0.33
P64398	Q59563	0.33	0	0.33
O06189	O53474	0.974	0.111	0.977
O53268	Q7D7X9	0.33	0.132	0.418
P95001	P0A5D1	0.33	0	0.33
Q8VJ07	P71620	0.33	0	0.33
P95139	O69693	0.33	0	0.33
O06329	Q7D960	0.33	0	0.33
Q7D6K7	P63744	0	0.056	0.056
O07932	P0A566	0.33	0	0.33
Q8VKG4	O06574	0.33	0	0.33
P65788	Q7D9C1	0.974	0	0.974
O07230	P0A584	0.33	0	0.33
Q10977	O06544	0.8	0	0.8
P96851	P65821	0.33	0	0.33
P95315	Q7DA58	0.33	0.132	0.418
P96404	O53232	0.33	0.12	0.41
Q7D8F4	P63562	0.33	0	0.33
O53149	P0A4W2	0.974	0.143	0.978
O53735	P63395	0.33	0	0.33
P71851	O06414	0.33	0.082	0.385
O33290	P0A522	0.33	0	0.33
O69635	Q7DAG9	0.33	0.016	0.341
Q7D983	O06351	0.33	0	0.33
P65472	P0A586	0.33	0	0.33
P64288	P96417	0.33	0	0.33
P66777	P66783	0.974	0	0.974
Q8VKL9	Q8VIY0	0.33	0.22	0.477
P68913	O53661	0.8	0	0.8
Q7DAA7	Q7D8P4	0.33	0	0.33
O53537	P30234	0.33	0	0.33
O05855	P96901	0.999	0.017	0.999
Q10878	Q7D5D8	0.33	0.05	0.364
Q7D792	Q50586	0.33	0	0.33
Q7D4X6	P95001	0.33	0	0.33
O06137	Q8VKP9	1	0.041	1
Q7D874	P0A642	0.33	0	0.33
P71866	O53753	0.33	0	0.33
Q7D5D8	Q7D5A2	0.33	0.119	0.41
O53540	O07786	0.8	0.04	0.808
P66753	Q8VJE4	0.33	0	0.33
Q10898	O86372	0.33	0	0.33
Q7D7S8	O06246	0.33	0	0.33
Q7D874	Q7D7T9	0.999	0	0.999
O33290	O05460	0.33	0	0.33
Q7D7R8	O53647	0.33	0	0.33
Q7D5A0	P96852	0.974	0	0.974
P71558	O07248	0.33	0	0.33
P95033	Q7D8C4	0.33	0	0.33
Q8VJG4	P64933	0	0.071	0.071
Q7D745	Q7D836	0.33	0	0.33
P95139	P0A586	0.33	0	0.33
O05301	Q7D7T7	0.974	0.089	0.976
O07170	P96910	0.33	0	0.33
P63401	Q7D8I6	0.33	0	0.33
P30234	Q8VJV7	0.33	0	0.33
P69167	P64178	0.33	0	0.33
P63935	Q7D6Z3	0.33	0	0.33
Q10778	Q7D7Y8	0.33	0.191	0.458
P94973	P0A4V6	0.33	0	0.33
P69167	O53324	0.974	0.112	0.977
Q7D5B1	O53302	0.974	0.091	0.976
P66779	O53753	0.33	0	0.33
Q7DAC9	Q7D777	0.33	0.069	0.376
P95001	Q7D952	0.33	0	0.33
Q7D4X2	O53687	0.33	0	0.33
Q7D7W3	P71825	0.33	0	0.33
Q7D8F4	P64328	0.33	0	0.33
P95106	O53828	0.8	0	0.8
P96283	Q7D5E1	0.33	0.036	0.354
Q7D9T6	P64178	0.33	0	0.33
P0A5J6	P95273	0.33	0	0.33
O53634	P72024	0.33	0	0.33
P95113	P0A5Y4	0.33	0	0.33
Q7D7W3	Q7D6M3	0.33	0	0.33
P65131	P0A562	0.33	0	0.33
O06566	Q7D6Y1	0.33	0	0.33
P65499	P64182	0.33	0	0.33
O05300	Q8VJK9	0.33	0.831	0.887
P95315	Q7D757	0.33	0.226	0.481
Q7D9L6	Q7DAC9	0.33	0.059	0.37
Q7DA36	Q8VKA6	0.33	0	0.33
O53921	Q7D723	0.33	0	0.33
P64411	Q93IG6	0.33	0	0.33
O53924	Q50679	0.33	0	0.33
Q7D9C6	Q7D974	0	0.657	0.657
P66028	P63401	0.33	0	0.33
P63393	O50454	0.974	0.08	0.976
O53924	Q7D8E1	1	0	1
O53735	O53664	0.33	0	0.33
O05301	Q7D8W0	0.33	0	0.33
Q7D952	P95150	0.33	0	0.33
Q50649	P94974	1	0.034	1
P71595	P71596	0	0.101	0.101
Q10782	Q7D8C4	0.33	0	0.33
Q7D9P4	P0A584	0.33	0	0.33
Q7D879	Q8VJ23	0.33	0.151	0.431
P67475	O53908	0.33	0	0.33
P72047	Q50739	0.33	0	0.33
O53145	P67665	0.33	0	0.33
Q7D9A7	O07254	0.974	0	0.974
O06329	P95273	0.33	0	0.33
O05918	P67232	0.33	0	0.33
P96871	Q11141	0.33	0	0.33
P67085	P0A5M6	0.33	0	0.33
P95158	P63629	0.33	0	0.33
O53926	O53666	1	0	1
Q7D6Z3	P95077	0.33	0	0.33
P71564	P95273	0.974	0.148	0.978
P95091	Q7D7X3	0.33	0	0.33
O07194	Q8VK52	0.33	0	0.33
Q7D6J3	P0A550	0.33	0	0.33
P66781	Q7D5X9	0.33	0	0.33
O53927	P71871	0.974	0.105	0.977
O50388	O53908	0.33	0	0.33
P0A694	Q8VJZ0	0.33	0.261	0.505
P71703	P0A544	0.33	0	0.33
P71678	P96417	0.33	0	0.33
Q8VKF2	Q7D9C3	0	0.665	0.665
P95211	P65372	0.8	0.201	0.84
Q11141	Q7D836	0.33	0	0.33
P96395	P65170	0.33	0	0.33
Q7D550	Q8VKC5	0.33	0.385	0.588
P67510	P67590	0.8	0	0.8
O05295	Q7D6X4	0.33	0.03	0.35
Q7D9R3	O07252	0.974	0	0.974
Q7D8A5	Q7D7M8	0.33	0	0.33
Q7D5B4	Q7D6P7	1	0.079	1
Q7D724	Q8VKR1	0.8	0	0.8
Q7D9H4	P67438	0.974	0	0.974
O69631	P49993	0.33	0	0.33
P95183	Q8VK91	0.8	0	0.8
P64328	O53904	0.33	0	0.33
P63399	Q7D8I6	0.33	0	0.33
O53406	O06408	0.33	0.072	0.378
P95185	P67232	0.33	0	0.33
Q7D5C5	Q8VK65	0.8	0.388	0.878
Q8VJU2	Q7D5B9	0.33	0.056	0.368
P67438	Q7D4S3	0.8	0	0.8
P0A5Y4	P95033	0.974	0.143	0.978
Q8VJW0	Q8VIZ3	0.33	0.144	0.426
O86348	P64303	0.33	0.143	0.426
O50454	O53618	0.974	0.121	0.977
P95224	P71678	0.8	0	0.8
P67665	Q50765	0.33	0	0.33
P0A648	Q8VJY3	0.33	0	0.33
Q50601	P63516	0.8	0	0.8
P96841	P72024	0.33	0	0.33
Q7D637	P0A5J6	0.33	0	0.33
Q10873	Q50594	0.33	0	0.33
Q8VJ36	P64182	0.33	0	0.33
Q7D9K7	Q7D5F0	0.8	0.06	0.812
Q7D580	Q8VJD7	0.8	0.531	0.906
P67669	Q7D9C8	0.33	0	0.33
O86322	P95113	0.33	0	0.33
P63456	Q7D790	0.33	0	0.33
O07785	O53539	0.8	0	0.8
P65953	O53482	0.33	0	0.33
Q7D814	P63357	0.974	0.051	0.975
O53686	O06551	0.33	0	0.33
P96204	O50438	0.33	0	0.33
Q10782	P63629	0.33	0	0.33
Q8VIX6	Q8VJ23	0.8	0.481	0.896
O53454	P0A542	0.33	0	0.33
Q7D4X2	P66028	0.33	0	0.33
P63391	Q10966	0.33	0	0.33
Q7D7X6	Q8VIY9	0.33	0.264	0.507
P63454	Q8VJD5	0.8	0	0.8
P67569	Q7DA97	0.33	0	0.33
Q7D7Y6	Q7D7Y9	0.33	0.792	0.861
Q7D9S7	Q8VJK7	0.33	0.166	0.441
O06831	O05295	0.33	0.134	0.42
Q11157	Q8VJ36	0.8	0	0.8
Q8VIR3	Q10691	0	0.466	0.466
O53965	O07412	0.33	0.491	0.659
P64301	Q50642	0.8	0.118	0.824
Q9RLP3	Q50585	0.8	0.151	0.83
P67232	Q7D952	0.33	0	0.33
O53149	Q50614	0.974	0.035	0.975
P64727	O06392	0.8	0	0.8
P0A650	O50400	0.8	0.362	0.872
O05295	P63523	0.33	0.041	0.357
P95037	Q7D708	0.974	0	0.974
Q7DAJ4	O06550	0.33	0	0.33
O07749	P0A5Y6	0.8	0	0.8
P64953	P71995	0.33	0	0.33
Q7D8N0	Q7D8L5	0.33	0.351	0.565
Q8VJV2	Q8VKP5	0.33	0	0.33
Q7D632	P71939	0.33	0	0.33
Q7DAA8	Q10564	0.33	0	0.33
P96203	P71824	0.8	0	0.8
P65472	Q10681	0.33	0	0.33
P64018	O53232	0.33	0.091	0.391
O07798	O05842	0.8	0	0.8
O69692	P63629	0.33	0	0.33
O07798	O86322	0.33	0	0.33
Q8VK23	O53210	0.33	0.221	0.478
O06594	P62589	0.33	0	0.33
O06934	P71824	0.33	0	0.33
Q8VK02	P95269	0.8	0.393	0.879
P72047	Q7D554	0.33	0	0.33
Q8VKR5	Q8VJ23	0.8	0.432	0.886
P71715	P63288	0.33	0	0.33
Q7D7N5	O07416	0.8	0.045	0.809
P65684	O50417	0.33	0	0.33
P63935	Q10681	0.33	0	0.33
P95246	P0A4V2	0.33	0	0.33
P95213	O06168	0.33	0.06	0.37
O86322	Q7D6M3	0.33	0	0.33
P65684	O53634	0.8	0	0.8
Q8VKA6	Q7D8N0	0.33	0	0.33
P96290	Q7D5E1	0.33	0.032	0.351
Q7D8Y6	Q7D879	0.33	0.095	0.394
O53145	P71885	0.33	0	0.33
Q7DAD5	Q7D8J2	0.33	0	0.33
Q8VJ66	P0A692	0.33	0.203	0.466
O53626	Q8VKD9	0.33	0	0.33
Q7D7W3	P95033	0.33	0	0.33
Q8VJU2	Q7D8M9	0.33	0.052	0.365
Q7D9D2	O06351	0.33	0	0.33
Q7D9L7	O33209	0.33	0	0.33
Q7D9R3	P96415	0.974	0	0.974
P96871	P95113	0.33	0	0.33
P65374	P95235	0	0.038	0.038
Q7D6J0	Q7D8Z7	0.33	0	0.33
O53647	P67434	0.974	0	0.974
P64303	Q7DAB5	0.8	0	0.8
O69722	O53484	0.33	0	0.33
P64905	Q8VK74	0.33	0	0.33
P63397	P49993	0.33	0	0.33
Q50625	O06783	0.33	0	0.33
P96816	P63629	0.33	0	0.33
P63391	Q7D9X0	0.8	0	0.8
P67204	O06343	0.8	0.197	0.839
P67745	O06550	0.33	0	0.33
Q7D5D4	P94996	0.33	0	0.33
Q7D9L7	P67745	0.33	0	0.33
O05919	P0A584	0.33	0	0.33
O69631	P0A5U4	0.33	0	0.33
O05578	O06632	0.8	0	0.8
Q7D728	P96841	0.33	0	0.33
Q7D6E0	O06586	1	0.139	1
O69665	P95023	0.8	0	0.8
Q8VJS7	Q7D9T6	0.8	0	0.8
Q7DAC8	P0A586	0.33	0	0.33
P96205	O53482	0.974	0.113	0.977
O07414	Q8VKQ4	0.8	0.046	0.809
P63397	P64057	0.33	0	0.33
Q7D7M8	O33219	0.33	0	0.33
P0A550	P65990	0.33	0	0.33
Q7D8W7	Q8VKN3	0.33	0	0.33
Q7D5Q6	P64303	0.33	0	0.33
Q7D938	Q7D569	0.33	0.175	0.447
O33180	O69653	0.33	0.072	0.378
O33339	Q7D874	0.33	0	0.33
O06586	Q7D790	1	0.058	1
Q10838	P66885	0.33	0	0.33
O53371	P96219	0.33	0	0.33
O33299	P95252	0.33	0	0.33
O53922	O69644	0.999	0.141	0.999
P68917	O53619	0.33	0.08	0.384
Q7D5G1	Q7D8X9	0.974	0	0.974
O53705	P63401	0.33	0	0.33
P63399	P63975	0.33	0	0.33
Q8VKC5	P56877	0.33	0	0.33
O53537	O53302	0.974	0	0.974
O05919	P30234	0.33	0	0.33
P95110	O33199	0.8	0	0.8
Q7D5A8	P65170	0.33	0	0.33
P96901	Q8VJZ4	0.33	0	0.33
Q7D6Z3	P95150	0.33	0	0.33
P65149	P95150	0.33	0	0.33
P67232	P0A4X0	0.33	0	0.33
P95163	Q7D5S2	0.33	0	0.33
O05919	Q7D8X3	0.33	0	0.33
P0A684	Q7D7Y9	0.33	0.101	0.398
P95186	Q7DA94	1	0.12	1
Q7D4M2	Q10961	0.8	0.029	0.806
Q11031	Q10892	0.33	0.142	0.425
Q8VK52	P95158	0.33	0	0.33
O06566	O06774	0.33	0	0.33
Q7DA36	Q7D8L5	0.33	0	0.33
O69635	P72007	0.33	0.053	0.366
P66946	O53639	0.974	0.192	0.979
Q7D6A9	P65682	0.974	0	0.974
O53385	O07208	0.8	0	0.8
Q7D5B1	O53753	0.33	0	0.33
Q7D8H1	P0A5Z6	0.33	0	0.33
P64879	O06774	0.33	0	0.33
O53149	O33189	0.974	0.165	0.978
P0A646	O53669	0.33	0	0.33
O53324	P95113	0.33	0	0.33
P63935	Q7D9T6	0.33	0	0.33
P95224	Q8VJ27	0.33	0	0.33
P96896	P0A602	0.33	0	0.33
O53454	O05882	0.33	0	0.33
P95113	P96816	0.33	0	0.33
P95234	O06574	0.33	0	0.33
Q7D6R7	P63629	0.33	0	0.33
O69736	Q10966	0.33	0	0.33
Q11031	O06246	0.33	0.135	0.42
P96291	P63456	1	0.03	1
P64831	P95159	0.33	0.059	0.37
O53307	Q10880	0.8	0.085	0.817
P63391	P63393	1	0.138	1
O53661	P67442	0.974	0.102	0.977
P0A5Y6	O69693	0.33	0	0.33
Q10978	Q7D8F4	0.33	0	0.33
P66964	P71618	0.33	0	0.33
O69692	P0A584	0.33	0	0.33
P64301	Q7D856	0.33	0	0.33
O53919	P71678	0.974	0	0.974
P95228	Q7D7R6	1	0.137	1
P63456	P66926	0.8	0	0.8
Q8VIZ1	Q7D937	0.33	0	0.33
P96420	P65172	0.33	0	0.33
P71825	Q7D7J7	0.33	0	0.33
Q7D502	Q7D8H9	0	0.042	0.042
Q7D5B9	P31500	0.33	0.076	0.381
P65941	Q50637	0.33	0	0.33
O06830	P64723	0.8	0.138	0.828
O50445	P0A602	0.999	0	0.999
Q7D591	O53661	0.974	0	0.974
Q10978	P63458	0.999	0	0.999
P71781	P71793	0.33	0	0.33
O86328	P64921	0.33	0	0.33
P95101	O53533	0.33	0	0.33
Q7D550	Q7D7Y9	0.33	0.299	0.53
O33345	P95261	0.33	0	0.33
Q10630	Q7D6J0	0.33	0	0.33
Q8VKJ6	Q50615	0.33	0	0.33
O06585	O50417	0.8	0	0.8
O53422	Q8VJD5	0.974	0.064	0.976
Q7D648	P71667	0.33	0.06	0.37
P0A642	Q7D6Z3	0.33	0	0.33
P96826	P95150	0.33	0	0.33
P64034	O06147	0.8	0	0.8
P95302	O50454	0.974	0.102	0.977
P0A686	Q8VKA5	0.33	0	0.33
Q7D9S7	Q10892	0.33	0.32	0.544
P95101	Q7D9P4	0.33	0	0.33
Q7DAD3	O53666	1	0	1
Q10977	P67098	0.33	0	0.33
Q8VKG4	P66006	1	0.071	1
O07252	Q7D9F6	0.974	0	0.974
O53577	P95281	0.999	0.036	0.999
Q7D5C4	P96395	0.33	0	0.33
Q7DAD0	Q7D8V5	0.33	0	0.33
O86312	P67432	0.974	0	0.974
Q7D9T6	P71880	0.33	0	0.33
P96223	P96219	0.33	0	0.33
P65726	P65730	0.974	0.095	0.976
O05882	P64188	0.33	0	0.33
P66916	P95143	0.33	0	0.33
P96871	P96826	0.33	0	0.33
Q7DAA7	Q7D983	0.8	0	0.8
P67665	Q7D8P4	0.33	0	0.33
P95106	P66952	0.8	0	0.8
P67745	Q7D890	0.33	0	0.33
Q7D9P4	Q11150	0.33	0	0.33
P0A5S0	P0A5X6	0.33	0	0.33
Q7D9A7	O07229	0.974	0	0.974
P96222	P67432	0.974	0	0.974
Q7DAG1	Q7D5E1	0.33	0.094	0.393
O06414	O07179	0.33	0.073	0.379
O06417	P63523	0.33	0.071	0.378
Q8VKE6	Q7D6J0	0.33	0	0.33
Q7D980	Q06861	0.8	0	0.8
P71699	Q8VJ78	0.33	0	0.33
O05918	Q8VKG4	0.33	0	0.33
P95092	Q7D8Z7	0.974	0	0.974
P68913	O53641	0.8	0	0.8
P95092	Q10528	0.974	0	0.974
O86328	P67569	0.33	0	0.33
Q7D7S8	Q7D623	0.33	0.075	0.38
P71829	P71821	0.33	0	0.33
O07438	Q7D6H2	0.33	0	0.33
P63715	O08447	0.8	0.301	0.86
P72001	O05871	0.999	0.265	0.999
O53163	O06542	0.33	0.124	0.413
O53705	P0A5U4	0.33	0	0.33
O05295	Q7D792	0.33	0.024	0.346
P0A5F7	P67569	0.33	0	0.33
P95185	P96816	0.33	0	0.33
P95139	P71703	0.33	0	0.33
O06826	O69709	0.8	0	0.8
Q7D569	Q7D842	0.33	0.177	0.449
Q7DAJ8	O05307	0.33	0	0.33
O53485	P0A4V2	0.33	0	0.33
Q8VKR3	P67737	0.33	0	0.33
Q8VJ66	Q7D8H6	0.33	0.112	0.405
O53851	P71779	0.33	0	0.33
Q8VKR3	O33269	0.33	0	0.33
O53302	O53904	0.33	0	0.33
Q8VJU2	Q11031	0.33	0.054	0.366
Q7D5D8	P95041	0.33	0	0.33
P95028	O07175	0.33	0	0.33
O69641	O53226	0.999	0	0.999
P71922	Q50614	0.33	0	0.33
P0A5J6	P96841	0.33	0	0.33
Q8VJP8	Q7D6W9	0.33	0	0.33
P63399	O53482	0.974	0.055	0.975
P71866	O06574	0.33	0	0.33
P64711	P64903	0.8	0.599	0.92
Q7D9T6	Q8VK52	0.33	0	0.33
P65283	P65760	0.33	0	0.33
P0A568	P0A566	0.33	0	0.33
P71825	O06172	0.33	0	0.33
Q7D9L6	Q8VKJ6	0.8	0.452	0.89
P64853	O53313	0.33	0.074	0.38
O53753	O53665	0.33	0	0.33
O86312	Q7D9F6	0.974	0	0.974
O86322	O06329	0.33	0	0.33
O53288	O53482	0.8	0.077	0.815
P30234	P72024	0.33	0	0.33
Q8VJW6	O53164	0.33	0	0.33
P65728	O07806	0.33	0	0.33
O53145	P67747	0.33	0	0.33
P71821	Q7D8C5	0.33	0	0.33
Q7D6H3	P95077	0.33	0	0.33
P66639	P65178	0.33	0	0.33
Q7D6E1	Q50648	0.33	0	0.33
Q8VJ43	P67442	0.974	0	0.974
P66028	O69733	0.33	0	0.33
O06249	P63514	0.8	0	0.8
P96816	Q7D5X9	0.33	0	0.33
P71699	Q7D890	0.33	0	0.33
P95197	P71980	0.33	0	0.33
O53927	P0A4X0	0.33	0	0.33
P71540	P64014	0.33	0.18	0.451
P63973	P94985	0.8	0	0.8
O06632	P71602	0.33	0	0.33
Q7D7H4	P96291	0.8	0	0.8
Q7D8D4	P66842	0.33	0	0.33
Q11025	P63629	0.33	0	0.33
Q7D790	P96841	0.8	0	0.8
P71540	O06542	0.33	0.133	0.419
O06266	P64303	0.8	0.087	0.817
O50385	P0A5J6	0.33	0	0.33
P72047	P96281	0.33	0	0.33
P64012	Q7D7J7	0.33	0	0.33
O05313	O53279	0.33	0.14	0.424
P96203	O06585	1	0.033	1
P95158	P72024	0.33	0	0.33
O05871	Q11053	1	0.322	1
Q7D9B9	Q8VJK6	0.8	0.328	0.866
O33323	P71591	0.8	0.081	0.816
P0A642	P63401	0.33	0.042	0.358
P0C5C1	Q8VKB7	0.8	0	0.8
P65149	Q7D7T9	0.33	0	0.33
P71871	P71825	0.33	0	0.33
Q8VK91	O33209	0.33	0	0.33
P67611	O53474	0.33	0	0.33
O07243	O06156	0.33	0	0.33
Q7D529	Q8VKB7	0.33	0	0.33
O53978	Q93IG6	0.33	0	0.33
O06426	P0A5G1	0	0.043	0.043
Q7DAG9	Q7D6M3	0.33	0	0.33
Q7D721	Q8VIY9	0.33	0.491	0.659
Q7D8M9	Q7D6W9	0.33	0.168	0.443
P0A514	O69653	0.33	0	0.33
O07248	Q7D8C4	0.33	0	0.33
Q7D4S3	Q10528	0.8	0	0.8
O06538	Q7D810	0.8	0	0.8
O07430	P0A4Y4	0.33	0	0.33
Q11049	P65306	0.33	0.187	0.455
Q7D5B5	P63431	1	0.056	1
P96816	O05882	0.33	0	0.33
Q7D9G0	P63711	0.33	0	0.33
Q7D4U9	P0A4X8	0.33	0.112	0.405
P71922	P63357	0.33	0	0.33
Q7D4Z5	Q7D706	0.8	0	0.8
Q7D650	P95281	0.999	0	0.999
O07780	Q7D5L4	0.33	0	0.33
Q10977	O53537	0.8	0	0.8
P64783	O06151	0.974	0	0.974
P0A556	P0A558	0.999	0.039	0.999
P0A572	P65821	0.33	0	0.33
Q7D4Y3	P67741	0.33	0	0.33
O06831	O06417	0.33	0.123	0.412
Q8VJS7	O06574	0.33	0	0.33
O06172	P63629	0.33	0	0.33
Q7DAJ8	Q7DAG9	0.33	0	0.33
P63937	P96417	0.999	0.157	0.999
Q8VKJ6	Q7D8J2	0.8	0	0.8
P71829	Q7DA91	0.33	0	0.33
P96203	P66783	0.8	0	0.8
P65283	O33357	0.33	0	0.33
P96248	O53641	0.974	0.08	0.976
Q7D5D5	P64831	0.33	0.112	0.405
O07228	Q50625	0.33	0	0.33
Q7D7X6	P0A686	0.33	0	0.33
O06585	O05918	0.33	0	0.33
Q10977	Q7D6Z3	1	0.013	1
O33189	O53832	0.974	0.144	0.978
O53482	O05779	0.974	0.18	0.979
P63937	P63950	0.33	0	0.33
Q8VJW1	Q8VIX6	0.8	0.367	0.873
Q8VIX6	O53810	0.33	0	0.33
P63717	O53563	0.33	0.069	0.376
O07798	P0A4W6	0.8	0	0.8
P64398	P71939	0.33	0	0.33
Q8VJ18	Q7D771	0.33	0	0.33
P64265	Q8VJZ5	0.33	0	0.33
P64398	O53856	0.33	0	0.33
Q7D7H4	P71825	0.33	0	0.33
P71866	Q7D836	0.33	0	0.33
O50465	O05301	0.8	0	0.8
O53324	P72024	0.33	0	0.33
Q7D937	Q8VKQ9	0.33	0	0.33
P0A5D1	P0A542	0.33	0	0.33
P95217	Q7D6L2	0.33	0	0.33
Q7D791	Q50586	0.33	0.014	0.339
P67238	O53812	0.33	0	0.33
P65660	O06817	0.33	0	0.33
Q7D7X5	Q7D569	0.33	0.26	0.504
P67032	P67582	0.974	0	0.974
O06934	P66783	0.33	0	0.33
Q7D7H4	O50417	0.974	0.055	0.975
O50460	Q7D8C4	0.33	0	0.33
Q7D748	P94985	0.8	0	0.8
Q7D6C3	O06392	0.33	0	0.33
P0A5J6	Q7D6X4	0.33	0	0.33
P63395	Q7D554	0.33	0	0.33
P71871	Q7D7T9	0.33	0	0.33
Q10630	P96821	0.8	0	0.8
P95211	O53657	0	0.04	0.04
Q7D790	P63452	0.8	0	0.8
O53324	P71818	0.33	0	0.33
P66753	Q7DA37	0.33	0	0.33
P0A690	Q7D7Y6	0.33	0.275	0.514
Q7D561	P0A5Y4	0.8	0	0.8
Q7D6Z3	P0A542	0.33	0	0.33
Q7D9P4	Q7D561	0.974	0.126	0.977
P72001	O05841	0.33	0	0.33
Q11039	Q7D7L9	0.974	0	0.974
Q7D6M1	Q7D623	0	0.098	0.098
Q7D7A7	Q7D550	0.33	0.121	0.411
O53665	P71880	0.33	0	0.33
O53911	Q7BHK8	0.999	0.121	0.999
Q7D8N4	P64301	0.33	0	0.33
O07225	P64835	0.33	0	0.33
P0A696	O06351	0.33	0	0.33
Q7D8Y6	Q7D6M1	0.33	0.444	0.627
Q7D874	P71824	0.33	0	0.33
P67238	P95023	0.33	0	0.33
Q10898	P30234	0.33	0	0.33
P0A696	Q50765	0.33	0	0.33
P71558	Q7D874	0.33	0	0.33
P64182	P66006	0.33	0	0.33
P67210	O53209	0.8	0.119	0.824
O06585	Q10898	0.33	0	0.33
P65684	Q7D745	0.33	0	0.33
O53149	Q7D6E2	0.33	0	0.33
Q7D790	P64012	0.33	0	0.33
P64057	O05460	0.33	0	0.33
P65728	P95078	0.974	0.032	0.975
P67085	O07738	0.33	0	0.33
O06594	P60578	0.33	0	0.33
Q7D937	Q7D5G7	0.33	0.427	0.616
O53154	O53482	0.8	0.063	0.813
Q7DAD8	Q10977	0.8	0	0.8
O07248	Q7D8F4	0.33	0	0.33
P66753	Q59563	0.33	0	0.33
Q8VJW1	Q7D8G5	0.33	0.062	0.372
O86345	O53484	0.33	0	0.33
Q8VJ15	Q8VIX6	0.33	0.405	0.601
O05460	Q7D554	0.33	0	0.33
O53537	Q7D561	0.8	0	0.8
P72007	P71716	0.33	0.069	0.376
Q8VKR5	Q7D6M1	0.33	0.245	0.494
O53432	O53226	0.8	0	0.8
O33339	O69693	0.33	0	0.33
Q7D561	O06413	0.8	0	0.8
O86322	Q7D6X4	0.33	0	0.33
O53288	P71922	0.33	0	0.33
O53154	Q50739	0.33	0	0.33
O53709	O53669	0.33	0	0.33
Q8VKJ6	Q50594	0.33	0	0.33
Q7D639	P77894	0.33	0	0.33
P0A642	O86372	0.33	0	0.33
Q7D6E2	Q7D8I6	0.33	0	0.33
Q8VJ19	Q8VKD2	0.8	0.321	0.864
P95145	O06554	0	0.097	0.097
P66966	P71618	0.33	0	0.33
Q7D8I1	P71878	0.8	0	0.8
O86312	Q7D708	0.974	0	0.974
Q10850	O07810	0.8	0	0.8
P0A692	P95182	0.33	0.128	0.416
Q8VIQ5	Q7D703	0.33	0.998	0.999
O05813	Q8VKE2	0.974	0.123	0.977
P95101	P69167	0.974	0.159	0.978
O53753	P63629	0.33	0	0.33
Q10976	O06408	0.33	0.033	0.352
O50465	Q7D706	0.8	0	0.8
Q8VJ65	Q8VKM4	0	0.14	0.14
O05919	P95077	0.33	0	0.33
O07248	P63562	0.33	0	0.33
Q7D515	P63506	0.8	0	0.8
P95302	P66028	0.33	0	0.33
Q7D5I1	P71952	0	0.042	0.042
Q7D6J0	O53323	0.33	0	0.33
P95224	O05813	0.8	0	0.8
Q7D4X6	Q7D9T6	0.33	0	0.33
Q8VJ23	Q7D8Q1	0.33	0	0.33
O05919	O53665	0.974	0.086	0.976
P96417	P95159	0.33	0	0.33
P0A5Y6	P0A586	0.33	0	0.33
Q7D874	P96826	1	0.021	1
Q7D728	Q11025	0.33	0	0.33
P95281	O06164	1	0.115	1
Q7D5D8	Q10777	0.33	0.042	0.358
O07248	Q8VIZ2	0.33	0	0.33
O07727	P63562	0.33	0	0.33
P63975	Q7D814	0.33	0	0.33
O53772	O53294	0.33	0	0.33
Q7D637	Q7DAC8	0.33	0	0.33
Q7DAC8	P71852	0.33	0	0.33
P69167	Q7D8C4	0.33	0	0.33
O05814	P67561	0.8	0	0.8
Q7D938	Q7D7Y0	0.33	0.088	0.389
Q7D637	Q7D7W3	0.33	0	0.33
Q7D6P7	P95281	1	0.076	1
O05795	O53878	0.33	0.28	0.518
Q7D8Y7	Q7D6M1	0	0.152	0.152
P67741	O69644	0.33	0	0.33
O07416	Q7D5F0	0.8	0.255	0.851
Q7DAD0	Q7D7I5	0.33	0	0.33
Q8VJ86	Q7D5G7	0.33	0	0.33
P95200	P96219	0.974	0	0.974
Q10550	Q59563	0.33	0	0.33
Q10681	P95158	0.8	0	0.8
Q50765	O53786	0.33	0	0.33
O53204	Q8VJZ4	0.974	0.213	0.98
Q7DAC9	Q7D8L5	0.33	0.05	0.364
P95217	P66753	0.33	0	0.33
O05918	P0A5Y6	0.33	0	0.33
P71880	P0A584	0.33	0	0.33
P65283	Q8VKG1	0.33	0	0.33
Q7D877	Q8VKC5	0.8	0.18	0.836
P96871	P72024	0.33	0	0.33
Q7D9G0	P0A512	0.33	0	0.33
Q7D7D8	Q10776	0.33	0.198	0.463
Q7D4N4	Q7D8H6	0.33	0	0.33
Q8VK17	Q8VKR5	0.8	0.479	0.896
O53661	Q7D708	0.999	0	0.999
Q8VIZ9	Q8VJ00	0.33	0	0.33
P96223	Q8VKG4	0.8	0	0.8
O05295	O69635	0.33	0.072	0.378
O06831	P71717	0.33	0.03	0.35
O53169	Q7D8A9	0.33	0.341	0.558
Q7D561	Q7D836	0.33	0	0.33
Q7D5B4	O53550	1	0.18	1
O50417	P96816	0.33	0	0.33
P66964	P66966	0.33	0	0.33
Q50625	P64773	0.33	0	0.33
O07932	P0A564	0.33	0	0.33
P71591	P67085	0.33	0	0.33
P96203	O69693	0.33	0	0.33
P0A4X4	Q50723	0.8	0	0.8
Q50599	O69638	0.8	0.06	0.812
O53304	P67204	0.8	0.149	0.83
P96896	O33269	0.33	0	0.33
O50388	P65760	0.33	0	0.33
P65384	Q7D5A8	0.33	0	0.33
P95186	P71539	1	0.111	1
Q7D650	P63427	0.974	0	0.974
Q7D9M5	O53300	0	0.42	0.42
P95101	O06934	0.33	0	0.33
Q7D614	Q06861	0.8	0	0.8
Q8VK02	Q8VKR7	0.8	0.782	0.956
Q8VK37	Q10633	0.8	0.568	0.914
P96936	Q11053	0.8	0	0.8
Q8VJ15	Q7D879	0.33	0.16	0.437
P72047	Q7D8L1	0.8	0.079	0.816
P67475	P65283	0.33	0	0.33
P71564	Q7DAI4	0.974	0.083	0.976
Q50648	O33292	0.33	0	0.33
P71564	P0A542	0.33	0	0.33
Q11150	P95033	0.974	0.122	0.977
Q7D5C1	P71662	0.33	0	0.33
O06831	O53306	0.33	0.156	0.435
O53454	Q10978	0.33	0	0.33
P95092	Q7D9R3	0.974	0	0.974
P71586	Q7D7S3	0.33	0	0.33
O06327	P64156	0.33	0	0.33
P71665	O53812	0.33	0	0.33
P0A5W0	P0A5W2	0.33	0.398	0.597
O06408	P0A4X8	0.33	0.064	0.373
O53331	Q8VKG7	0.33	0	0.33
P64057	O53482	0.33	0	0.33
Q8VJ51	P66952	0.8	0	0.8
P95101	O06574	0.33	0	0.33
O05918	O53302	0.33	0	0.33
O07230	P95158	0.8	0	0.8
O33339	Q7D952	0.33	0	0.33
P71888	Q8VJ78	0.33	0	0.33
P66783	O53665	0.974	0.054	0.975
P95315	Q7D938	0.33	0.181	0.451
O06329	P95113	0.33	0	0.33
Q7D937	Q8VK71	0.33	0.318	0.543
Q7D4V9	O69692	0.33	0	0.33
Q8VKA6	Q8VJ19	0.33	0.334	0.554
P0A686	Q8VIZ1	0.33	0	0.33
O53608	Q7D7Z7	0.974	0.101	0.977
O53533	P63562	0.33	0	0.33
O53372	O06778	0.33	0	0.33
P68913	P67434	0.8	0	0.8
P96382	Q7D5T3	0.8	0.092	0.818
P0A5J8	P64303	0.8	0	0.8
Q7D5S2	Q10808	0.33	0	0.33
Q7D728	Q7D952	0.33	0	0.33
Q7D9L7	Q8VKR3	0.33	0	0.33
O53919	Q8VJ95	0.974	0	0.974
P0A5U4	P63357	0.33	0	0.33
Q7D721	Q7D975	0.33	0.382	0.586
Q7D739	O50465	0.974	0.136	0.978
P96205	Q10966	0.33	0	0.33
O06544	P0A584	0.33	0	0.33
O05460	P95155	0.33	0	0.33
O50385	P71852	0.33	0	0.33
P95193	P0A5Z6	0.974	0	0.974
Q11061	O50381	0.8	0	0.8
O07194	Q7D6Z3	0.33	0	0.33
Q7D508	P67487	0.33	0	0.33
O53634	P94996	0.8	0	0.8
Q8VJW1	Q7D795	0.33	0	0.33
Q7D5H2	P65908	0.33	0	0.33
O07721	P65528	0.33	0	0.33
Q50614	O53664	0.33	0	0.33
O53158	O53666	1	0.64	1
P71821	P95273	0.974	0.108	0.977
P68909	P71620	0.33	0	0.33
P60578	P65170	0.33	0	0.33
Q10977	Q7D836	0.33	0	0.33
Q8VKH9	Q7D5E7	0.8	0	0.8
Q7D7J1	P65682	0.8	0	0.8
O69696	P71779	0.33	0	0.33
Q8VJW0	P42611	0.33	0.083	0.386
O06266	Q7DAB5	0.33	0.065	0.374
P96816	Q7D952	0.33	0	0.33
P95001	Q7D745	0.33	0	0.33
P96291	P0A4W6	0.8	0	0.8
P95113	Q7D960	0.33	0	0.33
Q8VJU2	Q7D9S7	0.33	0.034	0.353
O07183	P64955	0.33	0	0.33
Q7D756	O53810	0.33	0	0.33
P64265	O06362	0.33	0.045	0.36
P71871	P0A542	0.33	0	0.33
P0A672	P67745	0.33	0	0.33
Q7D8Y6	Q50615	0.33	0	0.33
O05305	P63288	0.33	0	0.33
P64012	O07749	0.33	0	0.33
O33357	P67085	0.33	0	0.33
Q8VK71	Q8VJ23	0.8	0.526	0.905
Q7D983	P66799	0.974	0	0.974
P96407	Q9RLP4	0.33	0.059	0.37
P96896	Q7D9B8	0.33	0	0.33
P0A642	O05898	0.33	0	0.33
Q50599	Q7D6T0	0.33	0	0.33
Q7D790	Q7D7T9	0.33	0	0.33
P67569	P0A5L6	0.33	0	0.33
O06415	Q7D6Y1	0.33	0	0.33
Q8VJY2	Q7D7F7	0.33	0	0.33
O33290	P63345	0.33	0	0.33
P0A4Y4	Q7DA74	0.33	0	0.33
P56877	Q8VKN3	0.33	0	0.33
Q11150	P95150	0.974	0.111	0.977
P63397	O53832	0.974	0.072	0.976
Q7D8P5	P66916	0.33	0	0.33
O07727	Q11150	0.33	0	0.33
P63391	O07170	0.33	0	0.33
O33349	P0A5N0	0.8	0	0.8
P0A5J6	P95113	0.33	0	0.33
Q7D9A1	Q7D4V2	0.33	0	0.33
O06415	O53683	0.33	0	0.33
P65023	P95039	0.8	0	0.8
O33364	O53485	0.33	0	0.33
Q7D874	Q11150	0.33	0	0.33
P63393	Q8VJZ4	0.974	0.056	0.975
O53441	O53390	0.8	0	0.8
Q7D6E1	O53634	0.8	0	0.8
O53337	P67440	0.33	0	0.33
Q7D8Y7	Q7D9B9	0.33	0.165	0.441
O06157	Q50642	0.33	0	0.33
Q10878	P71716	0.33	0.077	0.382
Q7D5D4	P96291	0.33	0	0.33
O53647	P96839	0.974	0	0.974
Q11025	Q11150	0.33	0	0.33
Q7DAI4	P71880	0.33	0	0.33
Q7D6F1	Q7D836	0.33	0	0.33
O53634	Q7D7T9	0.33	0	0.33
Q7D923	P0A4V4	0	0.107	0.107
O53579	Q7D7J7	1	0.053	1
P95106	Q7D8E1	0.8	0	0.8
O53579	Q7D6F1	1	0.104	1
P71665	P64925	0.33	0	0.33
P0A516	P0A514	0.8	0.095	0.819
O53927	P63562	0.33	0	0.33
P96842	O06164	1	0.114	1
Q7D591	Q7D708	0.974	0	0.974
P66753	P63401	0.33	0	0.33
Q8VJ15	O53810	0.33	0	0.33
O07230	O53904	0.33	0	0.33
Q7D5H0	O05898	0.8	0	0.8
Q7D7Y7	Q7D569	0.33	0.219	0.477
P0A678	O53390	0.8	0	0.8
P64879	P95026	0.33	0	0.33
O53852	Q7D5Z9	0.33	0	0.33
Q8VKC6	P67422	0.999	0	0.999
P96205	Q7D8D4	0.33	0	0.33
Q7D863	O53432	0.8	0	0.8
O69631	P66537	0.33	0	0.33
Q8VJU2	P0A692	0.33	0.043	0.359
Q8VKJ6	Q8VIZ0	0.8	0	0.8
Q8VKG4	P71818	0.33	0	0.33
O05918	Q10681	0.33	0	0.33
P67475	P65384	0.33	0	0.33
Q8VIT2	Q50464	0.33	0	0.33
Q10977	P0A5Y6	0.8	0	0.8
O86346	P96924	0.33	0	0.33
P95101	P71852	0.974	0.137	0.978
Q7DAD5	Q50594	0.33	0	0.33
P96812	O53647	0.8	0	0.8
O53921	O53397	0.33	0	0.33
O69733	O53687	0.974	0.255	0.981
O53924	O53828	0.974	0	0.974
O53894	P67745	0.33	0	0.33
P65131	P0A558	0.999	0.058	0.999
P67085	P66916	0.33	0	0.33
O33293	O07743	0.33	0	0.33
P95218	O06339	0.33	0	0.33
P0A686	Q7D4U2	0.33	0	0.33
O53306	Q7D856	0.33	0	0.33
Q7D4Z9	Q7D5I6	0.33	0.294	0.527
P65472	O53244	0.33	0	0.33
O06413	P71818	0.33	0	0.33
O53686	P95074	0.8	0.259	0.852
Q7D9P4	O53904	0.33	0	0.33
O53634	P95113	0.33	0	0.33
Q7D7A1	Q8VJW5	0.33	0.138	0.422
O07170	Q8VJZ4	0.33	0	0.33
Q7D9B8	P0A648	0.33	0	0.33
Q7D5C5	P95182	0.33	0.271	0.512
P68909	Q7D814	0.33	0	0.33
Q7D724	Q8VJ23	0.8	0.602	0.92
P65684	P96871	0.33	0.025	0.347
O53709	O05875	0.33	0	0.33
O50460	O07230	0.974	0	0.974
P63393	P0A4W2	0.974	0.101	0.977
Q7D5B5	P96808	1	0.087	1
Q8VIZ2	O53533	0.33	0	0.33
Q7D569	Q7D8H6	0.33	0.131	0.418
Q8VK52	Q7D8C4	0.33	0	0.33
O53533	P64188	0.33	0	0.33
P66777	P64328	0.33	0	0.33
P63452	O53579	0.8	0	0.8
Q8VJ66	Q7D842	0.33	0.17	0.444
P95101	P0A4X0	0.33	0	0.33
P67232	O69693	0.33	0	0.33
O53683	O53812	0.8	0.912	0.982
O33189	Q8VJE4	0.974	0.15	0.978
O07426	P0A602	0.999	0	0.999
Q7D8Y7	P95182	0.33	0.126	0.414
O07248	O05842	0.33	0	0.33
P0A508	P71980	0.33	0	0.33
O53149	P66028	0.33	0	0.33
Q11034	P0A600	0.33	0	0.33
P65043	P95026	0.33	0	0.33
P65472	Q11025	0.33	0	0.33
Q10681	O06544	0.974	0	0.974
O86322	Q7D5G1	0.33	0	0.33
P71824	Q7D5H3	0.33	0	0.33
Q7D550	Q7D6W4	0.33	0.216	0.475
O53397	Q8VJ78	0.33	0	0.33
P71866	P69167	0.33	0	0.33
O06216	P64761	0.8	0.097	0.819
Q8VKC5	Q8VK15	0.8	0.504	0.901
P0A660	P71809	0.8	0	0.8
P66781	P64178	0.33	0	0.33
O53533	P71821	0.33	0	0.33
Q8VIZ2	O53753	0.33	0	0.33
P57689	P95114	0.999	0.017	0.999
P66779	Q11025	0.33	0	0.33
O50417	P95158	0.8	0	0.8
O05846	O53473	0.33	0	0.33
Q10550	P71977	0.33	0	0.33
Q8VJF3	Q8VKH5	0	0.207	0.207
P71736	Q7D9V5	0.33	0	0.33
O53154	O69733	0.33	0	0.33
Q50630	Q7D5G7	0.33	0.321	0.545
Q7D9P4	P96816	0.8	0	0.8
O69727	O05841	0.8	0	0.8
P71994	Q7D8Q6	0.33	0.251	0.498
Q8VKA6	Q7D8G5	0.33	0.068	0.376
O53165	Q8VJ43	0.974	0	0.974
O53864	Q10776	0	0.041	0.041
P0A682	Q8VKA5	0.33	0	0.33
Q10873	Q8VKA6	0.33	0.172	0.445
Q7D529	Q7D7F7	0.8	0.035	0.807
O06137	Q7D8L1	0.974	0	0.974
O69632	P71618	0.33	0	0.33
P95315	Q8VKN6	0.33	0	0.33
P30234	Q7D952	0.33	0	0.33
P64328	O06544	0.33	0	0.33
O05882	O53665	0.33	0	0.33
P67232	P95139	0.33	0	0.33
P63391	Q7D8D4	0.33	0	0.33
Q7DA58	Q7D6M0	0.33	0.124	0.413
Q7D9L6	Q8VJW1	0.8	0.311	0.862
P71621	O53232	0.33	0.127	0.415
Q57307	P64182	0.33	0	0.33
P96205	O69733	0.33	0	0.33
O53895	P96368	1	0.071	1
Q7D5R7	Q7DAD9	0.999	0.084	0.999
P71925	P64841	0.33	0	0.33
Q7D5C5	Q7D9B9	0.8	0.394	0.879
O06222	O69679	0.33	0	0.33
O05301	P96417	0.33	0	0.33
P96816	P96826	0.33	0	0.33
O07727	Q7D6F1	0.33	0	0.33
O53579	O06144	0.8	0	0.8
Q8VIU3	P0A4Y2	0.33	0	0.33
P71866	P95033	0.33	0	0.33
Q7D8Y7	Q8VJZ0	0.33	0.321	0.545
Q7D6E1	O07194	0.33	0	0.33
Q7D5V7	O50400	0	0.06	0.06
O53416	Q8VJ23	0.33	0.529	0.684
O86322	P95147	0.33	0	0.33
Q8VJP8	Q7D4P4	0.33	0.078	0.382
O33290	P63288	0.33	0	0.33
O07794	P63533	0.33	0	0.33
P63719	P77900	0.33	0.112	0.405
P96288	P95251	0.33	0	0.33
Q7D6R7	Q10898	0.33	0	0.33
Q7D5B5	Q7D592	1	0.127	1
P67238	Q50625	0.33	0	0.33
O53927	O06172	0.974	0	0.974
Q8VIZ2	Q7D561	0.8	0	0.8
Q7DAJ8	P96873	0.33	0	0.33
O06544	P63629	0.33	0	0.33
P67240	O53812	0.33	0	0.33
P71851	O86369	0.33	0.085	0.387
Q7D6J0	Q10384	0.33	0	0.33
O33339	P71852	0.974	0.158	0.978
O86342	Q7D9F6	0.974	0	0.974
Q7D6Y7	O53615	0.8	0	0.8
Q8VJV9	O07927	0.8	0	0.8
O07228	O06774	0.33	0	0.33
Q7D790	Q8VJV7	0.33	0	0.33
Q7D9P4	P95158	0.33	0	0.33
O07230	P0A5Y4	0.974	0	0.974
P96811	Q7D5Z9	0.33	0	0.33
Q7D723	Q7D9W9	1	0.494	1
Q7D9A7	Q7D9F6	0.974	0	0.974
Q7D696	O53831	0.33	0	0.33
P65684	O06544	0.33	0	0.33
O53661	Q8VJ43	0.974	0	0.974
O69693	P71818	1	0.048	1
P71871	Q50648	0.33	0	0.33
P94996	O07230	0.8	0	0.8
P95273	Q7D8C4	0.33	0	0.33
P63681	P63689	0.974	0.074	0.976
P96373	P95183	0.8	0	0.8
O53454	Q7D6Z3	0.33	0	0.33
P63391	O05875	0.8	0	0.8
P0A682	Q7D8L5	0.33	0	0.33
Q7D648	Q7D975	0.33	0.071	0.378
O53810	Q7D7F8	0.33	0	0.33
P0A5R8	Q7DA91	0.33	0	0.33
O53459	Q7D5A7	0.33	0	0.33
Q8VK33	P0A648	0.33	0	0.33
P65760	P65172	0.33	0	0.33
P63401	O53482	0.974	0.132	0.977
Q7D9P4	Q10978	0.33	0	0.33
P71852	P0A542	0.33	0	0.33
O69693	P72024	0.33	0	0.33
P71558	P95077	0.33	0	0.33
Q7D9R3	P68913	0.8	0	0.8
Q7D4X6	Q7D5H3	0.33	0	0.33
Q7D7H4	P66783	0.974	0	0.974
P96395	P66916	0.33	0	0.33
Q7D614	O07254	0.974	0	0.974
P71866	Q8VJS7	0.33	0	0.33
Q7D4V3	O50381	0.8	0	0.8
O07754	Q7DAG0	0.8	0	0.8
O07194	Q11150	0.33	0	0.33
Q8VKG4	P0A584	0.33	0	0.33
P67238	Q7D6Y1	0.33	0	0.33
P64863	P95042	0.33	0	0.33
P71883	Q8VJ44	0.8	0	0.8
Q7D9L6	Q7D8G5	0.33	0.064	0.373
Q7D5S2	P95217	0.33	0	0.33
Q7D6E2	P63744	0.33	0	0.33
P71603	Q7DAG9	0.8	0	0.8
P67737	Q7D7L0	0.33	0	0.33
P64398	P71885	0.33	0	0.33
P96822	O07736	0.8	0.315	0.863
Q7D6F1	P64687	0.33	0	0.33
P0A5Z6	Q8VK91	0.999	0.305	0.999
O86334	O07219	0.33	0.045	0.36
Q8VJ51	P71990	0.8	0	0.8
P66783	O05882	0.33	0	0.33
P65728	P96936	0.8	0	0.8
Q7D9A7	Q7D673	0.974	0	0.974
Q7D614	Q7D9H4	0.974	0.077	0.976
O53507	P0A5H8	0.974	0.121	0.977
O07721	P95273	0.33	0	0.33
O86338	Q8VJD7	0.33	0.158	0.436
P64847	P0A5P2	0	0.165	0.165
Q10630	P67438	0.8	0	0.8
O69644	Q8VKD9	0.33	0	0.33
O07721	Q7D6X4	0.33	0	0.33
Q7D637	Q7D836	0.33	0	0.33
P65724	Q7D5H0	0.33	0	0.33
P71703	P95158	0.33	0	0.33
Q8VJK6	Q8VJK7	0.33	0.197	0.462
Q7D7H4	Q7D5H3	0.33	0	0.33
O69631	O53247	0.33	0.051	0.364
Q7D6F7	P65304	0.33	0	0.33
O50385	P66781	0.33	0	0.33
P95033	O53904	0.33	0	0.33
Q7D4W8	P0A648	0.33	0	0.33
Q8VKM3	Q8VJP8	0.33	0	0.33
Q7D5Y1	Q59563	0.33	0	0.33
O07721	O07727	0.33	0	0.33
Q7D792	Q50660	0.33	0	0.33
Q7D5D5	Q10814	0.8	0.06	0.812
O06585	P65472	0.33	0	0.33
Q7D776	P71618	0.33	0.072	0.378
Q7D790	O06574	0.33	0	0.33
O07798	O07230	0.8	0	0.8
P66777	Q50648	0.33	0	0.33
P64769	Q7DAF2	0.8	0.108	0.822
O53324	Q7D5X9	0.33	0	0.33
P69167	Q7D561	0.8	0	0.8
P95101	Q10898	0.33	0	0.33
O53665	O33292	0.974	0.114	0.977
Q50592	P66315	0.33	0	0.33
Q7D623	Q7D7Y0	0.33	0.085	0.387
O07743	P95074	0.33	0.158	0.436
O06137	P95302	0.974	0.057	0.975
O50385	O05918	0.33	0	0.33
P95163	Q7D9D2	0.33	0	0.33
Q7D874	Q7DAD8	0.33	0	0.33
Q7D8N0	Q7D7I5	0.33	0	0.33
P71866	O05842	0.33	0	0.33
Q7D9K0	P0A5Z6	0.974	0.299	0.982
O05593	Q7D644	0.33	0	0.33
P71558	P71703	0.33	0	0.33
Q7DAG9	Q7D8X9	0.33	0	0.33
Q7D836	O33292	0.33	0	0.33
Q7DAG9	P64188	0.33	0	0.33
P41196	P95058	0.8	0	0.8
O53422	P95041	0.33	0	0.33
Q7D9Q1	Q7D7T7	0.33	0	0.33
O07721	P95033	0.33	0	0.33
Q7D9D2	Q7D5Y1	0.33	0	0.33
Q7D874	P95033	0.33	0	0.33
P67665	P71699	0.33	0	0.33
O86322	O53665	0.33	0	0.33
P96826	Q7D7T9	1	0.076	1
Q7D508	P65597	0.974	0	0.974
P66753	Q7D554	0.33	0	0.33
Q7D527	P66897	0.33	0	0.33
Q10898	P67232	0.33	0	0.33
P71852	O86322	0.33	0	0.33
Q10977	Q8VKG4	0.33	0	0.33
O05919	O07798	0.8	0	0.8
P0A640	Q10672	0.33	0	0.33
Q8VJU2	Q7D8Q2	0.33	0.039	0.356
P95251	P96900	0.974	0.062	0.976
P96406	P65348	0.33	0.088	0.389
O07194	Q7D8C4	0.33	0	0.33
Q7D632	P71977	0.33	0	0.33
O69733	O53204	0.33	0	0.33
Q7DAD8	Q7D561	0.8	0	0.8
Q8VKF1	Q7D6M1	0.33	0	0.33
P64288	Q7DAD9	0.33	0	0.33
Q10977	Q8VK64	0.33	0	0.33
O69733	P0A4W4	0.33	0	0.33
Q11156	P71888	0.33	0	0.33
P66777	P63935	0.33	0	0.33
O53927	O05918	0.33	0	0.33
P68913	P96812	0.8	0	0.8
P95001	P65149	0.33	0	0.33
P0A5Y6	O53665	0.8	0	0.8
Q7D631	P42611	0.33	0.235	0.487
P95186	Q7D9V9	1	0.129	1
O05911	P67104	0.8	0	0.8
O33364	P63881	0.33	0	0.33
O07721	P95150	0.33	0	0.33
Q7D6C2	P96402	0.33	0.069	0.376
O50394	Q7D881	0.33	0.095	0.394
Q7DA42	Q7D591	0.8	0	0.8
P0A528	O69736	0.33	0	0.33
O69736	P66844	0.33	0	0.33
O53324	O53303	0.33	0	0.33
P95224	P0A5C1	0.8	0	0.8
P95217	Q59563	0.33	0	0.33
P67665	P0A5Z6	0.33	0	0.33
Q7D637	O06574	0.33	0	0.33
O06138	P64057	0.33	0	0.33
Q8VKG4	O07927	1	0.082	1
O53302	Q7D5H3	0.33	0	0.33
Q7DA14	P95123	0.33	0	0.33
Q7D790	P66781	0.8	0	0.8
O53927	O53904	0.33	0	0.33
P71662	P64174	0.33	0	0.33
Q7D5A0	P63429	1	0	1
P96816	P72024	0.33	0	0.33
Q7D6F1	P0A584	0.33	0	0.33
P64097	P0A5L6	0.33	0	0.33
Q50708	P96810	0.8	0	0.8
P63431	O53666	1	0	1
Q7D8P8	Q7D7I5	0.33	0	0.33
P63397	Q8VJE4	0.974	0.047	0.975
Q7D4S3	Q7D708	0.8	0	0.8
O53432	Q10801	0.8	0	0.8
P67599	O06153	0.33	0	0.33
Q7D7J7	Q7D8C4	0.33	0	0.33
O07254	Q7D591	0.974	0	0.974
P0A686	Q8VIY9	0.33	0	0.33
O50389	P64897	0.8	0	0.8
O06266	P65821	0.33	0	0.33
Q7D607	Q7DA42	0.8	0	0.8
Q7DAG9	Q7D856	0.33	0	0.33
Q7D5S2	Q59563	1	0.121	1
P95113	Q7D8X3	0.33	0	0.33
O05919	O53346	0.33	0	0.33
O53324	Q7D8C4	0.33	0	0.33
P0A5Z4	O69644	0.33	0	0.33
P67232	P71824	0.33	0	0.33
O07780	P95026	0.33	0	0.33
P95106	P65688	0.8	0	0.8
P64057	Q8VJE2	0.8	0	0.8
P0A4X0	P71880	0.33	0	0.33
P30234	P96826	0.33	0	0.33
O50460	Q7D5G1	0.974	0	0.974
Q7D6M1	Q7D8J2	0.33	0	0.33
Q10898	Q7D5H3	0.33	0	0.33
P95252	O53683	0.33	0	0.33
P63516	O53615	0.8	0	0.8
O53165	P96821	0.974	0.076	0.976
Q50649	O06147	0.8	0	0.8
P71851	O06542	0.33	0	0.33
O69693	P64188	0.33	0	0.33
Q8VJW6	P71620	0.33	0	0.33
O53563	O08447	0.33	0.061	0.371
Q7DA36	Q7D8P8	0.33	0	0.33
O07414	O07785	0.8	0.053	0.811
P66537	O53664	0.33	0	0.33
Q7D9R3	Q7D591	0.974	0	0.974
P95315	P31500	0.33	0.127	0.415
O53161	Q10801	0.974	0	0.974
P67607	P63977	0.33	0	0.33
O05918	Q7D9T6	0.33	0	0.33
Q7D623	Q7D842	0.33	0.237	0.489
P0A5Y4	P64188	0.33	0	0.33
Q8VJW6	P96901	0.33	0	0.33
Q7D7W3	O06329	0.33	0	0.33
O53533	P96816	0.33	0	0.33
Q8VJ07	P66753	0.33	0	0.33
Q7D877	Q10637	0.33	0.206	0.468
P0A512	O69653	0.33	0.115	0.407
Q10808	Q7D9D2	0.33	0	0.33
O06415	P95261	0.33	0	0.33
P96291	P0A544	0.33	0	0.33
O33339	Q7D7H4	0.974	0.102	0.977
P65472	Q7D790	0.33	0	0.33
O06574	Q7D8X3	0.33	0	0.33
O53856	Q10550	0.974	0.03	0.975
Q7D671	P71571	0.974	0.049	0.975
Q8VKG1	P65167	0.33	0.045	0.36
Q7DAJ4	P71977	0.33	0	0.33
O07176	Q7DA74	0.33	0	0.33
Q7D9P4	O53753	0.33	0	0.33
P71852	O53346	0.33	0	0.33
O53609	O53339	0.33	0.476	0.649
Q7D6B1	P71977	0.8	0.142	0.828
Q7D8P4	P67741	0.33	0	0.33
Q8VKA7	P63405	0.974	0.042	0.975
P65670	P0A636	0.33	0	0.33
P95097	Q7D9V9	1	0.041	1
Q7D745	O53665	0.33	0	0.33
P67510	P67569	0.974	0	0.974
Q7D975	Q8VJ23	0.33	0.363	0.573
P0A5J6	P64012	0.33	0	0.33
P0A684	Q7D580	0.33	0.148	0.429
Q59563	Q7D890	0.33	0	0.33
P52214	Q7D9M5	0.33	0	0.33
Q7D5B4	P95281	1	0.098	1
Q7D983	Q7D6L2	0.33	0	0.33
P96382	Q7D691	0.8	0.041	0.808
O05870	Q8VJC1	0.33	0	0.33
P67085	O69696	0.33	0	0.33
Q7D5C5	Q8VJX6	0.8	0.097	0.819
Q7D568	Q8VKF1	0.33	0	0.33
O05906	Q10978	0.8	0	0.8
P64398	O33269	0.33	0	0.33
O69710	O33194	0.33	0	0.33
O53832	P0A4W2	0.974	0.142	0.978
P95228	O86368	1	0	1
Q8VJ36	Q8VKD9	0.999	0.077	0.999
P66014	Q10961	0.974	0	0.974
O07727	O53346	0.33	0	0.33
P63945	P66980	0.33	0	0.33
O50460	P66781	0.974	0.14	0.978
Q7D9R3	Q7D7R8	0.8	0	0.8
Q8VJ86	Q7D8L5	0.33	0	0.33
O53665	Q7D8C5	0.33	0	0.33
O05305	P63401	0.33	0	0.33
O86348	Q7D6T0	0.33	0	0.33
Q7D877	Q7D8N0	0.33	0.083	0.386
Q8VIZ3	P42611	0.33	0.204	0.467
P95193	Q7D5S2	0.33	0	0.33
O50400	O69707	0.8	0.094	0.819
P71559	P71980	0.33	0	0.33
Q8VK15	O53810	0.33	0	0.33
P57689	P95127	1	0.021	1
P71852	Q7D9T6	0.974	0	0.974
O53302	P0A544	0.33	0	0.33
Q59563	O53786	0.33	0	0.33
Q7D637	O07727	0.33	0	0.33
Q7D5D4	P63456	0.33	0	0.33
P65684	P71824	0.33	0	0.33
P65684	P0A542	0.33	0	0.33
O05301	Q8VJ27	0.999	0	0.999
P60176	Q7D7T9	0.33	0	0.33
Q7D980	Q7D673	0.974	0	0.974
O05871	O07806	0.33	0	0.33
O53927	O06544	0.974	0	0.974
Q7D9S8	P96812	0.974	0	0.974
O33179	O05858	0.974	0	0.974
Q7D5D7	P75019	0.33	0.169	0.443
Q7D8N0	Q8VJD7	0.33	0.285	0.521
O50417	O05842	0.974	0.041	0.975
Q10873	Q7D721	0.33	0.204	0.467
P64995	P64247	0.33	0	0.33
Q7D7A7	Q7D9C6	0.33	0	0.33
Q7D8H1	P67739	0.33	0	0.33
O69632	P0A624	0.33	0	0.33
O53397	Q7D9W9	0.33	0	0.33
P95199	P71602	0.8	0.026	0.805
O53380	P65304	0.33	0	0.33
Q7D4X2	P66537	0.33	0	0.33
P95228	O53815	1	0.044	1
Q10873	Q7D580	0.33	0.169	0.443
P63723	O53563	0.8	0.14	0.828
P95077	P64178	0.33	0	0.33
Q8VKI0	O53968	0	0.089	0.089
P0A686	Q7D8L5	0.33	0	0.33
O69632	P66966	0.33	0.072	0.378
Q7DA08	Q7D7L0	0.8	0	0.8
Q7D8W7	Q7D7F8	0.8	0.487	0.897
Q7D7I7	O53812	0.8	0.278	0.856
Q7D6A3	P95275	0.974	0.1	0.977
O69631	O53664	0.33	0	0.33
P71878	O06144	0.974	0.117	0.977
P63677	P96901	0.33	0	0.33
O07176	Q10768	0.999	0	0.999
O53664	Q8VJZ4	0.33	0	0.33
P95201	Q7D8H8	0.33	0.053	0.366
O53978	O53649	0.33	0	0.33
Q7D7W3	O05919	0.33	0	0.33
P67232	Q7D8C4	0.8	0	0.8
Q50630	Q7D6W4	0.33	0.386	0.589
Q7D7J7	O06574	0.33	0	0.33
P63391	O53618	0.974	0.043	0.975
P64675	Q7D7K8	0.33	0	0.33
P0A4W4	Q7D8I6	0.33	0	0.33
P63516	Q50723	0.8	0	0.8
P0A682	Q8VIY9	0.33	0	0.33
P64745	P95146	0.8	0	0.8
O05875	Q7D9X0	1	0.053	1
Q10873	Q50615	0.33	0.125	0.414
P0A5Z4	P67745	0.33	0	0.33
O53626	Q50765	0.33	0	0.33
P64178	Q7D7T9	0.33	0	0.33
Q8VIZ1	Q8VJ18	0.33	0	0.33
P0A5P4	Q8VJX6	0	0.04	0.04
P71852	P66781	0.974	0.205	0.979
O53165	O07254	0.974	0.077	0.976
O53183	P64953	0.33	0	0.33
Q7D550	Q8VKF1	0.33	0	0.33
Q7D9S7	Q7D4P4	0.33	0.204	0.467
Q7D717	O33215	0.33	0	0.33
P95101	O53454	0.33	0	0.33
Q7D9L6	Q7D756	0.33	0	0.33
Q8VIY0	Q8VK65	0.8	0.254	0.851
P71871	P0A4X0	0.33	0	0.33
Q8VJC0	Q8VKF1	0.33	0.28	0.518
O86348	Q50642	0.33	0.082	0.385
Q7D7D8	Q7D6X4	0.33	0.056	0.368
O53626	P0A4Y8	0.33	0	0.33
P63502	P63516	0.8	0	0.8
Q7D6E1	Q7D9E5	0.33	0	0.33
P95192	P64247	0.33	0	0.33
P0A506	O06812	0.33	0	0.33
P64807	Q50679	0.33	0	0.33
P95001	P95158	0.33	0	0.33
P96203	P65684	0.33	0	0.33
P66844	P96901	0.33	0	0.33
Q7D792	O53579	0.8	0	0.8
P0A628	Q7D776	0.33	0	0.33
O53542	Q8VKI1	0.8	0.084	0.817
P96213	Q7D572	0	0.156	0.156
O05919	P71852	0.974	0.23	0.98
O53318	Q8VJ54	0.33	0	0.33
O05809	P63401	0.33	0	0.33
Q7D6X4	O69693	0.33	0	0.33
O33307	Q7D9M2	0.33	0	0.33
P72001	O53510	0.974	0.163	0.978
O07798	O53303	0.999	0	0.999
Q7DA82	O06625	0.33	0	0.33
O06581	P95258	0.8	0	0.8
O06413	P66781	0.974	0.104	0.977
O53894	Q8VKR3	0.33	0	0.33
P60176	Q7D960	0.33	0	0.33
P95200	P96223	0.8	0	0.8
P71564	O06544	0.974	0.102	0.977
P30234	O53302	0.33	0	0.33
O69636	Q8VKA4	0.33	0	0.33
O53510	Q8VJ54	0.33	0	0.33
O06569	Q7D6L2	0.33	0	0.33
Q8VJT1	O33302	0.33	0	0.33
Q7D6E1	O53537	0.8	0	0.8
P71558	Q8VJV7	0.33	0	0.33
P66809	O07426	1	0.064	1
P67232	P64012	0.33	0	0.33
O05918	Q8VJV7	0.33	0	0.33
Q7D8L1	P0A528	0.33	0	0.33
Q7D4X6	P96841	0.33	0	0.33
O53927	P71824	0.974	0.166	0.978
O33290	P71922	0.33	0	0.33
Q7DAJ4	Q10550	0.33	0	0.33
O53810	Q7D8L5	0.33	0	0.33
Q7DAG9	O33292	0.33	0	0.33
P71559	P95127	0.8	0	0.8
P72047	Q8VJE4	0.8	0.102	0.82
Q7D879	Q7D8G5	0.33	0.051	0.364
P66897	P66984	0.33	0.067	0.375
P0A5T0	O53475	0.33	0	0.33
Q7D5D4	Q7D874	0.33	0	0.33
O53574	Q7D766	0.33	0	0.33
P63401	Q8VJZ4	0.974	0.04	0.975
P30234	P65149	0.33	0	0.33
Q7D6X4	O06574	0.33	0	0.33
Q50614	P0A5U4	0.33	0	0.33
O06783	P95023	0.33	0	0.33
O07798	O53665	0.8	0	0.8
O53933	O53688	0.33	0.28	0.518
O53190	P95291	0.8	0.082	0.816
Q7D8P5	Q8VKG4	0.8	0	0.8
P96841	Q7D952	0.33	0	0.33
P71922	P64057	0.33	0	0.33
P0A4X8	O53903	0.33	0.135	0.42
Q7D7S8	Q7D8H6	0.33	0.065	0.374
P0A5R8	Q04001	0.974	0.716	0.993
O05578	O05841	0.8	0	0.8
P64322	Q50649	0.8	0	0.8
P63399	O53832	0.974	0	0.974
O53422	Q8VK64	0.8	0.071	0.814
P63391	Q11157	0.33	0	0.33
Q8VJ95	Q7D967	0.974	0	0.974
P0A648	P71885	0.33	0	0.33
Q7DA37	O53204	0.33	0	0.33
Q7D4V9	P0A584	0.33	0	0.33
O33344	P71705	0.33	0	0.33
O53608	Q7D4V3	0.8	0	0.8
O33299	O07780	0.33	0	0.33
P0A5D1	Q8VJV7	0.33	0	0.33
P95258	O06177	0.8	0	0.8
O53165	Q7D591	0.974	0	0.974
P0A638	Q50464	0	0.064	0.064
O53165	P67432	0.974	0	0.974
P0A692	Q7D7S8	0.33	0.083	0.386
Q8VKR3	P67745	0.33	0	0.33
O53856	P71699	0.33	0	0.33
Q7D637	P71871	0.33	0	0.33
P63395	P63744	0.33	0	0.33
P30234	P0A586	0.33	0	0.33
P0A694	Q7DA58	0.33	0	0.33
P0A522	O05305	0.33	0	0.33
Q7D6Z3	P95147	0.33	0	0.33
Q7D648	Q7D4U2	0.33	0.063	0.372
P95101	Q7D9T6	0.974	0.074	0.976
Q7D8T4	O06157	0.33	0	0.33
Q8VJW0	Q7D7S8	0.33	0.081	0.384
Q7D8Z9	O69635	0.33	0.044	0.359
P0A4X8	O53306	0.33	0.06	0.37
O33253	O07253	0.33	0	0.33
O53753	P0A542	0.33	0	0.33
P0A4X0	P0A542	0.33	0	0.33
O06831	P0A4X8	0.33	0.066	0.374
O07721	Q7D8X3	0.33	0	0.33
Q8VIU3	P0A5Z8	1	0.1	1
O33325	Q7D6R9	0.33	0	0.33
Q10978	O05770	0.33	0	0.33
P0A5R8	P0A4V2	0.33	0	0.33
Q7D568	P56877	0.33	0	0.33
O06327	P64150	0.33	0	0.33
Q7D7Y8	Q8VJK6	0.33	0.175	0.447
Q7D795	Q7D8P8	0.33	0	0.33
P60176	P95150	0.33	0	0.33
O06934	P95033	0.33	0	0.33
P96366	O50414	0	0.128	0.128
Q7D7A7	Q7D975	0.33	0.115	0.407
Q8VJC0	Q8VKD2	0.8	0.304	0.861
Q7DAD8	P95150	0.974	0.085	0.976
O07194	P96291	0.33	0	0.33
P64301	P96811	0.8	0.12	0.824
Q8VK64	P0A574	0.33	0	0.33
Q7D4X6	P96203	0.33	0	0.33
P71829	P95158	0.33	0	0.33
Q8VKJ6	Q7D7Y6	0.33	0	0.33
Q7D9B8	P66799	0.8	0	0.8
Q7D5S2	Q7D9W9	0.33	0	0.33
Q7D8K2	P65167	0.33	0	0.33
Q7D6G1	O86334	0.33	0	0.33
Q8VJK7	Q8VKN2	0.33	0.024	0.346
O06216	P95140	0.8	0	0.8
P65898	P57689	0.999	0	0.999
P71852	O06413	0.974	0.113	0.977
Q9RLP3	Q11171	0.8	0.203	0.841
O50388	O05786	0.33	0	0.33
P64773	P95023	0.33	0	0.33
Q7D8L1	Q7D6E2	0.33	0	0.33
Q7D5G6	O05770	0.8	0	0.8
P66952	P0A616	0.974	0	0.974
P96291	P66926	0.8	0	0.8
O69631	O53306	0.33	0	0.33
P96203	O53810	0.33	0	0.33
Q7D721	P0A684	0.33	0.205	0.467
O07248	P0A544	0.33	0	0.33
Q8VK65	Q8VKM4	0	0.14	0.14
P96367	O50414	0	0.393	0.393
O06137	P68909	0.33	0	0.33
P63395	O05460	0.33	0	0.33
P66537	P63401	0.33	0	0.33
P0A5E5	Q7D7X3	0.33	0	0.33
P66028	P0A528	0.33	0	0.33
Q7D9A7	P95092	0.974	0.116	0.977
Q8VKL9	Q7D757	0.33	0.199	0.463
P71703	Q7D8C5	0.33	0	0.33
O06204	P64707	0.33	0.072	0.378
Q7D8Y7	Q7D7Y7	0.33	0.229	0.483
O86338	Q8VKD2	0.33	0	0.33
O05307	Q7DAG1	0.33	0.076	0.381
O05593	P95041	0.33	0	0.33
Q7D7A2	Q8VJK6	0.33	0.238	0.489
P95185	Q7D6F1	0.999	0.021	0.999
O69635	O53903	0.33	0	0.33
Q8VIZ2	Q7D8F4	0.33	0	0.33
P0A506	O07738	0.33	0	0.33
O05295	P72007	0.33	0.096	0.394
P96871	Q7D8F4	0.33	0	0.33
P67232	Q50648	0.33	0	0.33
Q8VKK0	Q7D9C0	0.33	0	0.33
O53288	Q7DA37	0.33	0	0.33
Q7D614	P96415	0.974	0	0.974
O53165	O53641	0.974	0.092	0.976
O50454	P94985	0.33	0	0.33
Q7D6R7	P30234	0.33	0	0.33
O07170	Q8VJW6	0.33	0	0.33
O07254	P96248	0.974	0	0.974
Q7D9L6	Q7D795	0.33	0	0.33
O33290	O53482	0.33	0	0.33
Q8VJU2	Q7DA58	0.33	0.026	0.347
O06417	O53903	0.33	0.065	0.374
O07230	P95077	0.33	0	0.33
Q8VK15	Q8VIY9	0.8	0.53	0.906
Q7DAI4	P94996	0.8	0	0.8
Q8VKK1	P0A4W0	0.974	0.259	0.981
P0A544	Q7D836	0.33	0	0.33
P96205	P63744	0.33	0	0.33
Q7D7Y6	Q8VKD2	0.33	0.355	0.568
Q7DAG9	P72024	0.33	0	0.33
Q8VKR5	Q7D7F8	0.8	0.414	0.883
P67737	O69644	0.33	0	0.33
Q8VJS7	P72024	0.33	0	0.33
Q8VKD2	Q7D8L5	0.33	0.387	0.589
O50423	P96839	0.999	0	0.999
P64983	Q7D9M3	0.33	0.301	0.532
Q7D675	O53295	0.974	0	0.974
P71866	Q7D7T9	0.33	0	0.33
Q7DAA7	P95217	0.8	0	0.8
Q7D724	Q8VKR5	0.8	0.431	0.886
P63397	O50454	0.974	0.08	0.976
P71716	O06168	0.33	0.12	0.41
O07753	O05813	0.974	0.098	0.977
O07170	O53204	0.33	0	0.33
Q7D4W8	Q7D9K0	0.974	0.3	0.982
Q7D877	Q7D879	0.33	0.148	0.429
O06580	Q8VK02	0.8	0.323	0.865
P0A4X0	Q7D6X4	0.33	0	0.33
P69167	Q50648	0.33	0	0.33
Q7D975	O53810	0.33	0	0.33
Q10633	Q50496	0.33	0	0.33
Q7DAC6	Q7D856	0.33	0	0.33
P63935	P71821	0.33	0	0.33
Q11141	P95033	0.33	0	0.33
O05882	P95033	0.33	0	0.33
Q7D6W4	Q7D6M1	0.33	0.216	0.475
P65728	P65732	0.999	0.046	0.999
P95199	P63504	0.8	0	0.8
Q7D739	P0A5C1	0.8	0	0.8
Q8VJ86	Q8VIX6	0.33	0	0.33
Q7D5D4	P71878	0.8	0.086	0.817
O33189	P94985	0.33	0	0.33
P95207	Q8VKS5	0.33	0	0.33
Q7D980	Q11063	0.974	0	0.974
Q7D7A2	Q8VIZ3	0.33	0.225	0.481
O53558	P96283	0.33	0	0.33
O33339	O53324	0.974	0	0.974
Q8VIZ0	Q8VKN3	0.33	0	0.33
O53657	P95235	0	0.04	0.04
Q8VJU6	Q11055	0.33	0	0.33
Q7D9L7	P67737	0.33	0	0.33
Q7D9L7	O33269	0.33	0	0.33
P65528	Q8VK52	0.33	0	0.33
Q8VK17	Q7D975	0.33	0.388	0.59
O53288	P63380	0.33	0	0.33
Q7D9K1	O53895	0.999	0.052	0.999
O53851	P71972	0.33	0	0.33
P96291	Q7D8X3	0.33	0	0.33
O53634	Q7D874	0.33	0	0.33
P96204	P71861	0.33	0	0.33
Q7D607	P67440	0.974	0.1	0.977
P63929	O07738	0.33	0	0.33
P71540	Q7D952	0.33	0	0.33
P0A5J6	Q7D960	0.33	0	0.33
P65688	P65573	0.8	0	0.8
P67737	P71885	0.33	0	0.33
P67487	P65597	0.33	0	0.33
O69710	P65069	0.33	0	0.33
Q11141	O53904	0.33	0	0.33
O06186	P66315	0.33	0	0.33
Q7D4U9	P96290	0.33	0.278	0.516
O53370	O07927	0.8	0	0.8
O06586	P64687	0.33	0	0.33
Q10873	Q8VIX6	0.33	0.176	0.448
Q7D790	P96816	0.33	0	0.33
O06249	Q7D6Y7	0.8	0	0.8
P96841	P96816	0.33	0	0.33
P95252	P96411	0.33	0	0.33
P71558	P66783	0.33	0	0.33
Q7D733	O05775	0.8	0	0.8
Q7D7N5	Q8VKI1	0.8	0	0.8
O07248	P0A4X0	0.8	0	0.8
P96263	O06812	0.33	0	0.33
O07798	P0A542	0.33	0	0.33
O53348	P64320	0.974	0.026	0.975
Q8VJU6	O06266	0.33	0	0.33
Q7D7Y6	Q8VIY9	0.33	0.289	0.524
P64057	O53204	0.33	0	0.33
O53883	Q7D748	0.8	0	0.8
Q7D7Y9	Q7D8V5	0.33	0.264	0.507
Q7D879	Q8VK17	0.33	0.174	0.447
Q7D8L5	Q7D6M1	0.33	0	0.33
P64749	Q10550	0	0.203	0.203
Q7DAI4	P71829	0.33	0	0.33
O69638	P0A5J8	0.33	0	0.33
P67434	Q7D708	0.999	0	0.999
O33323	Q7D5A8	0.8	0.106	0.821
Q8VJE4	P0A4W2	0.974	0.128	0.977
Q8VK24	O53301	0.33	0	0.33
P66964	Q7D7K5	0.33	0	0.33
Q7DA36	Q7D8E3	0.33	0	0.33
O06246	Q8VKN2	0.33	0	0.33
O07253	O06426	0.33	0	0.33
Q8VJL6	Q7D8J9	0.33	0	0.33
P66781	O53302	0.974	0.141	0.978
O53665	P71818	0.33	0	0.33
Q10898	Q7D8F4	0.33	0	0.33
Q8VKP9	P96281	0.33	0	0.33
P0A542	O05882	0.33	0	0.33
Q7D561	Q11025	0.33	0	0.33
P95175	P95277	0.33	0	0.33
Q8VIZ6	Q7D6T0	0.33	0	0.33
P95106	Q7D6C3	0.33	0	0.33
P71852	P0A5Y6	0.8	0	0.8
Q7D8Q1	Q7D9C0	0.33	0	0.33
Q7D790	P0A4X0	0.33	0	0.33
O07798	O06172	0.8	0	0.8
Q7D8Y6	Q7D7I5	0.33	0	0.33
P71825	O53302	0.33	0	0.33
Q7D637	O07230	0.33	0	0.33
O06413	P95077	0.33	0	0.33
O53154	Q7DA37	0.33	0	0.33
Q7D7W3	P66781	0.33	0	0.33
Q8VKC5	Q8VJ18	0.33	0	0.33
P94996	P30234	0.33	0	0.33
P0A5E1	Q04001	0.33	0	0.33
Q7D568	Q7D9C0	0.33	0	0.33
P0A5Y4	Q7D5X9	0.33	0	0.33
O53372	O06415	0.33	0	0.33
Q7D790	O07749	0.8	0	0.8
Q7D9L7	P67741	0.33	0	0.33
O86359	P71987	0.8	0.346	0.869
P96203	Q7D6R7	0.33	0	0.33
P71558	Q7D7T9	0.33	0	0.33
Q06861	O05858	0.8	0	0.8
O07248	Q8VK52	0.33	0	0.33
P63935	O53904	0.33	0	0.33
P71558	O53454	0.33	0	0.33
O05842	Q7D960	0.974	0.084	0.976
P0A5D9	P95084	0.33	0	0.33
Q10637	O53810	0.33	0	0.33
O53390	P71602	0.8	0	0.8
Q7DAC8	O69693	1	0	1
P71824	O53302	0.974	0.131	0.977
P71703	P0A4X0	0.33	0	0.33
P67745	Q7DA08	0.33	0	0.33
Q8VKC5	Q8VKF1	0.33	0.35	0.565
Q7D8E3	Q7D8Q1	0.33	0	0.33
O33339	P64178	0.33	0	0.33
Q7D5P0	Q8VIZ6	0.33	0	0.33
Q7D6E0	Q10977	1	0.126	1
P95213	O53903	0.33	0.398	0.597
O53164	P65953	0.33	0	0.33
Q7D8Y7	Q7D6M2	0.33	0.565	0.709
Q8VKQ6	Q7D5E7	0.8	0.169	0.834
P0A5D9	P95269	0.8	0.924	0.985
O53537	O53306	0.33	0	0.33
O06576	Q7D5Z9	0.33	0	0.33
Q7D874	O05770	0.33	0	0.33
Q8VKP9	P0A5U4	0.33	0	0.33
O53533	O69692	0.33	0	0.33
Q8VKN2	P0A4V6	0.33	0	0.33
O53927	P65149	0.33	0	0.33
Q10977	P71871	0.8	0	0.8
P65898	Q10387	0	0.06	0.06
P95001	P64012	0.33	0	0.33
Q8VJE4	Q7D814	0.974	0.05	0.975
O50452	Q7D7K5	0.33	0	0.33
Q7D7B2	P95218	0.8	0	0.8
Q7D5G1	O06574	0.33	0	0.33
O86348	P96811	0.33	0.098	0.396
Q7DAA7	Q7D4W8	0.33	0	0.33
P0A5R6	P96241	0.33	0	0.33
Q7DAC8	Q7D8X3	0.33	0	0.33
O05793	Q7D5X9	0.33	0	0.33
Q50590	P95042	0.33	0	0.33
Q7D561	O53324	0.8	0	0.8
P60176	P71818	0.33	0	0.33
Q7D9B7	Q8VIU3	1	0.184	1
P64879	O06778	0.33	0	0.33
P96396	P95227	0.33	0.171	0.445
P71852	O07749	0.974	0.089	0.976
P95207	O53190	0.8	0	0.8
P0C5C0	O33290	0.33	0	0.33
P60578	P65908	0.33	0	0.33
O53856	P67747	0.33	0	0.33
O53665	P95147	0.33	0	0.33
O06138	Q7DA37	0.33	0	0.33
P95213	P96290	0.33	0.407	0.603
O07798	Q7D8X3	0.33	0	0.33
P63975	P63345	0.8	0	0.8
Q7D580	Q7D9C6	0.33	0.453	0.634
O07229	Q7D8Z7	0.974	0.113	0.977
P31500	Q7D7Y8	0.33	0.127	0.415
O53686	Q7D9D6	0.8	0.313	0.863
P66799	Q8VKT1	0.8	0.057	0.811
P64188	O06544	0.33	0	0.33
O06934	Q7D6F1	0.33	0	0.33
P67240	O06566	0.33	0	0.33
Q8VJ66	Q8VKM4	0	0.136	0.136
O50452	P0A624	0.33	0	0.33
P0A522	Q7DA37	0.33	0	0.33
Q11062	P95099	0.33	0	0.33
O53856	P71888	0.33	0	0.33
O50465	Q8VJ44	1	0.074	1
P0A686	Q7D9C6	0.33	0.557	0.703
Q50622	P96411	0.33	0	0.33
P65348	P71972	0.33	0	0.33
O53304	O06795	0.8	0.207	0.841
P71586	O53531	0.33	0	0.33
Q50607	P95127	0.33	0	0.33
Q7DAD0	Q8VIX6	0.33	0	0.33
P95192	P67599	0.33	0	0.33
O06585	O53665	0.8	0	0.8
P96896	P67747	0.33	0	0.33
P63431	P63427	0.999	0.107	0.999
Q7D8T4	Q50642	0.33	0	0.33
Q7D9L6	Q7D9C0	0.33	0	0.33
Q7D9V6	Q8VJD5	0.8	0	0.8
P95023	O53663	0.33	0	0.33
Q8VJC0	Q7D568	0.33	0.172	0.445
P71824	O53306	0.33	0	0.33
Q50592	P67130	0.974	0.135	0.978
O07170	Q8VJ07	0.33	0	0.33
P96414	Q7D5A0	0.999	0	0.999
P66777	P71703	0.33	0	0.33
P66753	P95155	0.33	0	0.33
P96372	O06153	0.8	0	0.8
Q7D791	P95227	0.33	0.023	0.345
Q7D728	P95113	0.33	0	0.33
O53945	Q7D4N8	0.8	0.235	0.847
Q7D7A7	Q7D877	0.33	0.09	0.39
Q7D4U2	Q7D7Y6	0.33	0.05	0.364
P63527	Q11055	0.33	0	0.33
Q7DAD3	P95228	1	0.038	1
P96839	P96900	0.974	0	0.974
P66753	O69733	0.8	0.041	0.808
Q8VK24	P96402	0.33	0.076	0.381
Q7D6R9	P95052	0.33	0	0.33
P67240	Q7D9K6	0.33	0	0.33
O33323	Q7D5C4	0.33	0	0.33
O07727	P63629	0.33	0	0.33
P96936	Q8VJ54	0.8	0.121	0.824
P60796	P0A5M6	0.33	0	0.33
P66753	Q50765	0.33	0	0.33
Q50614	P63401	0.974	0	0.974
P0A522	O05779	0.33	0	0.33
O69633	O86345	0.33	0	0.33
P63458	Q8VJ44	0.33	0	0.33
Q8VK52	P0A5Y4	0.33	0	0.33
P65384	Q7D5H2	0.33	0	0.33
P96372	P0A636	0.33	0	0.33
Q7D631	P31500	0.33	0.135	0.42
P95234	P0A544	0.33	0	0.33
O05301	O07753	0.974	0	0.974
O53285	O53532	0.33	0	0.33
Q7D5Y1	Q7D6L2	0.33	0	0.33
Q7D8P8	Q8VKA6	0.33	0.159	0.437
Q7D6B1	Q8VJ44	0.33	0	0.33
Q8VKP9	Q8VJW6	0.33	0	0.33
Q7DAI4	O53904	0.33	0	0.33
P67739	Q7D9D2	0.33	0	0.33
P96222	P67436	0.999	0	0.999
P0A696	Q7DA08	0.33	0	0.33
Q7D938	Q8VJK6	0.33	0.125	0.414
Q7D8P5	Q7DA02	0.33	0	0.33
Q7D5D4	Q7D953	0.8	0	0.8
Q7D937	Q7D756	0.33	0.223	0.479
O53943	O05779	0.33	0	0.33
O53346	Q7D8C4	0.33	0	0.33
P65528	Q7D6M3	0.33	0	0.33
Q11150	O53244	0.33	0	0.33
O33179	Q10528	0.974	0.116	0.977
P95225	Q8VKG7	0.33	0	0.33
P0C5C1	Q7D6F7	0.33	0	0.33
P95113	P63629	0.33	0	0.33
P63975	P49993	0.33	0	0.33
P69167	O69692	0.33	0	0.33
O33345	Q7D9K6	0.33	0	0.33
Q7D9U4	P63681	0.974	0.044	0.975
Q7D6A1	P0A5T6	0.33	0	0.33
Q8VJW5	Q8VJK7	0.33	0.206	0.468
Q7D9W9	P71914	0.33	0	0.33
O33219	P65346	0.33	0	0.33
P96203	P66779	0.8	0	0.8
P63975	Q8VJW6	0.33	0	0.33
Q7D4Z5	O05898	0.33	0	0.33
P71564	P95139	0.33	0	0.33
O06934	P63629	0.33	0	0.33
O06417	P96396	0.33	0.12	0.41
Q7D4W8	P67737	0.33	0	0.33
Q7D9S7	P0A692	0.33	0.153	0.433
Q50649	Q7D671	0.33	0	0.33
Q50496	P0A600	1	0.117	1
Q7D502	P0C5C2	0.33	0.121	0.411
Q7D9B9	Q7DA58	0.33	0.104	0.4
O69631	O69736	0.33	0	0.33
P95160	Q8VJ36	0.974	0	0.974
P65023	Q7D858	0.33	0	0.33
P0A530	P64247	0.33	0	0.33
Q10977	P71855	0.8	0	0.8
O53927	Q8VJS7	0.8	0	0.8
O53608	O53485	0.33	0	0.33
Q8VJ37	P64923	0	0.072	0.072
Q7D748	P94974	0.8	0	0.8
O86319	P95281	1	0.093	1
O06574	P63629	0.33	0	0.33
P64182	P66004	0.33	0	0.33
O07727	P66004	0.33	0	0.33
O06339	P96417	0.33	0	0.33
O33339	O07798	0.8	0	0.8
P64955	O53337	0.33	0	0.33
Q7D554	Q7D8I6	0.33	0	0.33
Q7D604	Q7D8N4	0.33	0	0.33
O53626	Q7D8E8	0.33	0	0.33
Q8VJV7	Q7D5H3	0.33	0	0.33
O53974	Q11032	0	0.245	0.245
Q7D724	Q7D6Z7	0.33	0.1	0.397
P67607	P41196	0.33	0	0.33
Q11141	Q7D7J7	0.33	0	0.33
O86342	P96821	0.999	0	0.999
P0A4X0	O69692	0.33	0	0.33
Q7D8Y6	Q8VIW6	0.33	0	0.33
Q7D6R7	P71703	0.33	0	0.33
Q7D790	P65528	0.33	0	0.33
Q10873	Q8VK71	0.33	0.177	0.449
Q10782	P0A544	0.33	0	0.33
Q7D6Z3	P64188	0.33	0	0.33
O05855	P67422	0.974	0.034	0.975
O50454	P95155	0.999	0.146	0.999
Q7D7A1	Q8VKN2	0.8	0.044	0.809
P0A632	P65170	0.33	0	0.33
Q7D7W3	O53302	0.33	0	0.33
Q7D7H4	Q7D5X9	0.33	0	0.33
P65668	P0A5L6	0.33	0	0.33
P95162	Q7DAC7	0.33	0	0.33
O53865	Q8VJI3	0.33	0	0.33
Q7D937	Q7D8E3	0.33	0	0.33
P66777	O53303	0.33	0	0.33
Q8VJ95	P71678	0.974	0	0.974
Q7D9B9	Q8VJP8	0.33	0	0.33
P65384	P65760	0.33	0	0.33
Q7D723	P0A648	0.33	0	0.33
Q8VJC0	O53810	0.33	0	0.33
P71871	P71821	0.974	0.141	0.978
P95199	Q50723	0.974	0	0.974
P71558	O33339	0.33	0	0.33
P64727	P71990	0.8	0	0.8
P66980	P65908	0.33	0	0.33
Q10977	O06329	0.33	0	0.33
O07798	Q8VJS7	0.8	0	0.8
Q7D8H1	Q7D8P4	0.33	0	0.33
Q7D7D8	Q7D8Z9	0.33	0.044	0.359
Q8VJ51	O06392	0.999	0	0.999
Q7D5A7	Q7D9X0	1	0.027	1
O07760	Q7D6Y1	0.33	0	0.33
P0A5Z4	P0A602	0.33	0	0.33
O86350	O53307	0.33	0.091	0.391
Q7D8Y6	Q8VKR5	0.33	0.206	0.468
Q7D724	Q7D8W7	0.8	0.462	0.892
Q7DAH8	P0A572	0.8	0.099	0.82
O69635	O07797	0.33	0	0.33
Q7D6R5	P94974	0.33	0	0.33
P64303	O06420	0.974	0	0.974
P96839	P95037	0.974	0	0.974
P95193	Q50765	0.33	0	0.33
Q7D7A2	P95182	0.33	0.225	0.481
Q8VK15	Q7D8J2	0.8	0.372	0.874
Q7D792	P71603	0.8	0	0.8
Q7DAA8	P71995	0.974	0	0.974
P71716	O06408	0.33	0.064	0.373
P60627	P64034	0.33	0	0.33
O53450	P64911	0.8	0	0.8
Q10977	P64687	0.33	0	0.33
Q7D5C5	Q11031	0.33	0.147	0.428
Q7D9V9	P63429	1	0.084	1
Q7D8C4	Q7D5X9	0.33	0	0.33
Q7D4V9	P95139	0.33	0	0.33
Q8VJP8	Q7D7X4	0.33	0	0.33
P60578	P96420	0.33	0	0.33
P65374	Q9RLP3	0	0.034	0.034
P96420	P63929	0.33	0	0.33
P95185	O07798	0.999	0.022	0.999
Q7D7X6	P0A682	0.33	0	0.33
Q7D728	Q7D6F1	0.33	0	0.33
O33323	P96263	0.33	0	0.33
P65378	P0A5K0	0	0.11	0.11
O53735	Q10773	0.33	0.231	0.485
Q8VK52	O69692	0.33	0	0.33
Q50615	Q7D580	0.33	0.508	0.67
P68913	Q8VJ43	0.8	0	0.8
Q7DAI4	O53302	0.974	0.077	0.976
P67232	P0A584	0.33	0	0.33
Q7D7H4	P71829	0.33	0	0.33
O86322	Q7D5H3	0.33	0	0.33
P71699	P67747	0.8	0	0.8
Q7DAC6	O07797	0.33	0.063	0.372
Q10978	Q7D9T6	0.33	0	0.33
O53207	O53208	0.33	0	0.33
Q7D4U9	Q7D6D7	0.33	0.279	0.517
O05906	Q8VJD5	0.974	0.146	0.978
P57689	P67541	0.33	0	0.33
P71558	P95150	0.33	0	0.33
Q7D8Y6	Q7D8V5	0.33	0	0.33
O53902	O07799	0	0.038	0.038
P0A694	Q8VKM3	0.33	0	0.33
Q7D7H4	P95273	0.974	0.134	0.977
Q7DAA8	P0A5C1	0.8	0	0.8
Q10877	O07810	0.33	0	0.33
Q10625	P65336	0.8	0	0.8
Q7D6F2	O53190	0.33	0	0.33
O53533	O05882	0.33	0	0.33
Q8VJ66	Q8VK65	0.8	0.47	0.894
Q7DAD5	Q7D550	0.33	0	0.33
Q8VIZ2	Q11150	0.974	0	0.974
P0A4X6	O53272	0.8	0	0.8
P67599	O53472	0.33	0	0.33
P96816	Q7D6M3	0.33	0	0.33
O06586	O06587	0.8	0	0.8
P31500	Q7D569	0.33	0.123	0.412
O53303	Q7D836	0.33	0	0.33
O53244	O53904	0.33	0	0.33
P67232	O06544	0.33	0	0.33
O33339	O06585	0.8	0	0.8
Q7D7J5	Q7D8C1	0.33	0	0.33
P64122	Q7D9Z9	0.8	0	0.8
O53454	P71866	0.33	0	0.33
P64178	O33292	0.33	0	0.33
O07727	Q7D6X4	0.33	0	0.33
O05919	O53753	0.33	0	0.33
P0A5N8	Q8VK36	0.33	0	0.33
P95001	Q7D7J7	0.33	0	0.33
Q7D4Z5	Q7D7K7	0.8	0	0.8
O07248	P71880	0.33	0	0.33
P71564	Q8VIZ2	0.974	0	0.974
Q8VJV7	P0A544	0.33	0	0.33
P66028	Q8VJE4	0.33	0	0.33
P71662	P64765	0	0.075	0.075
P95246	Q7DA51	0.33	0	0.33
O06216	P71844	0.8	0.094	0.819
Q7D7S3	Q8VKS5	0.33	0	0.33
O53537	Q10681	0.974	0	0.974
P67436	P67442	0.974	0	0.974
Q7D6Y1	P95026	0.33	0.231	0.485
Q8VKA6	Q7D580	0.33	0.329	0.55
P0A618	O53226	0.999	0	0.999
P65823	O06157	0.33	0	0.33
P66980	P67085	0.33	0	0.33
P95185	Q7DAC8	1	0	1
P96205	P66753	0.33	0	0.33
O07230	Q7D952	0.33	0	0.33
Q7DA35	P31500	0.33	0.35	0.565
Q8VK68	Q7D4U2	0	0.046	0.046
P0A566	Q8VJK8	0.33	0	0.33
P71866	O50460	0.33	0	0.33
P63399	P64057	0.33	0	0.33
O07749	P71824	0.974	0.096	0.976
Q7D9S8	P67442	0.974	0	0.974
P65684	O53346	0.33	0	0.33
Q7DAD0	Q8VIY9	0.33	0	0.33
P0A572	O06576	0.8	0	0.8
O69635	O53558	0.33	0.047	0.361
Q7D6B1	Q7D7T7	0.33	0	0.33
O53832	P63401	0.974	0.126	0.977
P95185	P71825	0.33	0	0.33
O08377	Q7D673	0.999	0	0.999
Q7D7W3	Q7D7T9	1	0.069	1
P95028	Q7DA51	0.33	0	0.33
P67510	P0A4V6	0.33	0	0.33
P72041	P71981	0.8	0	0.8
Q7DAI4	P60176	0.33	0	0.33
Q7D952	P96826	0.33	0	0.33
Q7D728	P95150	0.33	0	0.33
Q8VJW5	Q10540	0.33	0.159	0.437
P66940	O07738	0.33	0	0.33
Q7D980	O53641	0.974	0	0.974
Q7D6X4	P72024	0.33	0	0.33
O53852	P71702	0.8	0	0.8
Q7D819	Q7D7T5	0.33	0	0.33
Q7D903	O05841	0.8	0	0.8
P71821	O53303	0.33	0	0.33
Q7D4P2	Q8VIR4	0.33	0	0.33
P66744	P95052	0.8	0	0.8
P67607	O53883	0.33	0	0.33
P66753	Q7D9W9	0.33	0	0.33
Q7D7W3	Q8VIZ2	0.33	0	0.33
Q7D7X6	Q8VKN3	0.33	0	0.33
P66777	P64178	0.33	0	0.33
Q8VIZ1	Q7D6W4	0.8	0	0.8
[truncated: 37,152 more rows]
